# Supplementary material for: rps3 as a Candidate Mitochondrial Gene for the Molecular Identification of Species from the Colletotrichum acutatum Species Complex
Source: Genes (Basel). 2020 May 14;11(5):552. doi: 10.3390/genes11050552 (PMC7290925; doi:10.3390/genes11050552)
Supplement: Supplementary file 1 [file genes-11-00552-s001.zip]

Archive with 10 entries (9 files):
- Supplementary files.v.4b/
- Supplementary files.v.4b/Figure_S2.pdf
- Supplementary files.v.4b/Figure_S3.pdf
- Supplementary files.v.4b/Figure_S1.pdf
- Supplementary files.v.4b/Table S1.docx
- Supplementary files.v.4b/Table S3a and S3b.xlsx
- Supplementary files.v.4b/Table S4.xlsx
- Supplementary files.v.4b/Table S5a-S5k.xlsx
- Supplementary files.v.4b/Table S6.xlsx
- Supplementary files.v.4b/Table S2.xlsx
