# Supplementary material for: rps3 as a Candidate Mitochondrial Gene for the Molecular Identification of Species from the Colletotrichum acutatum Species Complex
Source: Genes (Basel). 2020 May 14;11(5):552. doi: 10.3390/genes11050552 (PMC7290925; doi:10.3390/genes11050552)
Supplement: Supplementary file 1 [file genes-11-00552-s001.zip › Supplementary files.v.4b/Table S3a and S3b.xlsx]

## Sheet: Table S3a
Table S3a. Ks and Ka values of Colletotrichum acutatum mitochondrium genome vs. selected representatives of genus Colletotrichum
		C. tamarilloi	C. salicis	C. fioriniae	C. lupini	C. gloeosporioides	C. fructicola	C. aenigma	C. siamense	C. graminicola	C.lindemuthianum	Ks	Ka	Ka/Ks
												average for gene	average for gene	average for gene
atp6	Ks	0.0358	0.0481	0.0358	0.0358	0.4374	0.4374	0.4374	0.4374	0.3386	0.3673	0.2611
	Ka	0	0.0052	0	0	0.0315	0.0315	0.0315	0.0315	0.0069	0.0069		0.0145
	Ka/Ks	0	0.108108	0	0	0.0720165	0.0720165	0.0720165	0.0720165	0.020378	0.0187857			0.0435338
atp8	Ks	0	0	0	0	0.2679	0.2679	0.2679	0.2679	0.3772	0.2865	0.17353
	Ka	0	0.0248	0	0	0.0637	0.0637	0.0637	0.0637	0.0549	0.0332		0.03677
	Ka/Ks	0	0	0	0	0.237775	0.237775	0.237775	0.237775	0.145546	0.115881			0.121253
atp9	Ks	0.0341	0.0698	0.0517	0.0341	0.3167	0.3167	0.3167	0.3167	0.2341	0.3971	0.20877
	Ka	0	0	0	0	0.0091	0.0091	0.0091	0.0091	0	0.0091		0.00455
	Ka/Ks	0	0	0	0	0.0287338	0.0287338	0.0287338	0.0287338	0	0.0229161			0.0137851
cob	Ks	0.03	0.0415	0.03	0.03	0.3634	0.3631	0.3694	0.3634	0.3129	0.364	0.22677
	Ka	0	0	0	0	0.017	0.0181	0.017	0.017	0.0235	0.0193		0.01119
	Ka/Ks	0	0	0	0	0.0467804	0.0498485	0.0460206	0.0467804	0.0751039	0.053022			0.0317556
cox1	Ks	0.0346	0.0541	0.0641	0.0346	0.4326	0.4381	0.4381	0.4272	0.3771	0.4317	0.27322
	Ka	0	0.0019	0.0009	0	0.019	0.019	0.019	0.019	0.0113	0.0193		0.01094
	Ka/Ks	0	0.0351201	0.0140406	0	0.0439205	0.0433691	0.0433691	0.0444757	0.0299655	0.044707			0.0298968
cox2	Ks	0.0307	0.0121	0.0498	0.0307	0.5718	0.5718	0.5718	0.5718	0.291	0.4877	0.31892
	Ka	0	0.0018	0	0	0.0469	0.0469	0.0469	0.0469	0.0088	0.0195		0.02177
	Ka/Ks	0	0.14876	0	0	0.0820217	0.0820217	0.0820217	0.0820217	0.0302405	0.0399836			0.0547071
cox3	Ks	0.0856	0.2088	0.1205	0.0913	0.846	0.846	0.862	0.8473	1.0361	0.9664	0.591
	Ka	0.0016	0.0066	0.0033	0.0016	0.0839	0.0839	0.0875	0.0839	0.0643	0.0828		0.04994
	Ka/Ks	0.0186916	0.0316092	0.0273859	0.0175246	0.0991726	0.0991726	0.101508	0.0990204	0.0620596	0.0856788			0.0641823
nad1	Ks	0.0155	0.0434	0.0435	0.0155	0.2716	0.2716	0.2716	0.2716	0.2179	0.4367	0.18589
	Ka	0	0.0047	0	0	0.0262	0.0262	0.0262	0.0262	0.025	0.0294		0.01639
	Ka/Ks	0	0.108295	0	0	0.0964654	0.0964654	0.0964654	0.0964654	0.114732	0.0673231			0.0676211
nad2	Ks	0.0133	0.0323	0.0053	0.0133	0.2956	0.2956	0.2956	0.2956	0.2369	0.2554	0.17389
	Ka	0.0016	0.0016	0.0008	0.0016	0.0082	0.0082	0.0082	0.0082	0.0157	0.0157		0.00698
	Ka/Ks	0.120301	0.0495356	0.150943	0.120301	0.0277402	0.0277402	0.0277402	0.0277402	0.0662727	0.0614722			0.0679786
nad3	Ks	0.0484	0.0237	0.0238	0.0484	0.2896	0.2896	0.2896	0.2896	0.3178	0.3063	0.19268
	Ka	0	0.0035	0	0	0.0192	0.0192	0.0192	0.0192	0.1661	0.0192		0.02656
	Ka/Ks	0	0.147679	0	0	0.0662983	0.0662983	0.0662983	0.0662983	0.522656	0.0626836			0.0998212
nad4	Ks	0.0163	0.0196	0.023	0.0163	0.2799	0.2799	0.2799	0.2846	0.2146	0.3638	0.17779
	Ka	0	0.0059	0	0	0.0123	0.0123	0.0123	0.0123	0.0069	0.0153		0.00773
	Ka/Ks	0	0.30102	0	0	0.0439443	0.0439443	0.0439443	0.0432186	0.0321528	0.0420561			0.0550281
nad4L	Ks	0.0157	0	0	0	0.1941	0.1941	0.1941	0.1941	0.1557	0.1371	0.10849
	Ka	0.0049	0.0049	0.0049	0.0098	0.0049	0.0049	0.0049	0.0049	0.0098	0.0147		0.00686
	Ka/Ks	0.312102	0	0	0	0.0252447	0.0252447	0.0252447	0.0252447	0.0629416	0.107221			0.0583243
nad5	Ks	0.0222	0.0347	0.0267	0.0222	0.3121	0.3121	0.3121	0.3188	0.2339	0.3658	0.19606
	Ka	0.0013	0.0063	0.0013	0.0013	0.0151	0.0151	0.0151	0.0151	0.0121	0.0158		0.00985
	Ka/Ks	0.0585586	0.181556	0.0486891	0.0585586	0.0483819	0.0483819	0.0483819	0.0473651	0.0517315	0.043193			0.0634798
nad6	Ks	0.0501	0.0729	0.0579	0.0501	0.5772	0.5772	0.5772	0.5772	0.5181	0.557	0.36149
	Ka	0.002	0.0039	0.002	0.002	0.0678	0.0678	0.0678	0.0678	0.0369	0.0422		0.03602
	Ka/Ks	0.0399202	0.0534979	0.0345423	0.0399202	0.117464	0.117464	0.117464	0.117464	0.0712218	0.075763			0.078472
rps3	Ks	0.0052	0.0209	0	0	0.2245	0.2313	0.2313	0.2313	0.1385	0.1675	0.12505
	Ka	0.0101	0.0285	0.0113	0.0101	0.2181	0.2181	0.2181	0.2181	0.1497	0.2174		0.12995
	Ka/Ks	1.94231	1.36364	0	0	0.971492	0.942931	0.942931	0.942931	1.08087	1.29791			0.948501

## Sheet: Table S3b
Table S3b. Pairwise Ka/Ks ratio value for rps3 between all Colletotrichum species combinations
Species vs. Species		Ks	Ka	Ka/Ks
C. acutatum	C. fioriniae	0	0.0113	0
C. acutatum	C. lupini	0	0.0101	0
C. acutatum	C. tamarilloi	0.0052	0.0101	1.94231
C. acutatum	C. salicis	0.0209	0.0285	1.36364
C. acutatum	C. graminicola	0.1385	0.1497	1.08087
C. acutatum	C. lindemuthianum	0.1675	0.2174	1.29791
C. acutatum	C. gloeosporioides	0.2245	0.2181	0.971492
C. acutatum	C. fructicola	0.2313	0.2181	0.942931
C. acutatum	C. aenigma	0.2313	0.2181	0.942931
C. acutatum	C. siamense	0.2313	0.2181	0.942931
C. fioriniae	C. lupini	0	0.0056	0
C. fioriniae	C. tamarilloi	0.0052	0.0056	1.07692
C. fioriniae	C. salicis	0.021	0.0215	1.02381
C. fioriniae	C. graminicola	0.1441	0.1458	1.0118
C. fioriniae	C. lindemuthianum	0.1735	0.2144	1.23573
C. fioriniae	C. gloeosporioides	0.226	0.2207	0.976549
C. fioriniae	C. fructicola	0.233	0.2207	0.94721
C. fioriniae	C. aenigma	0.233	0.2207	0.94721
C. fioriniae	C. siamense	0.233	0.2207	0.94721
C. lupini	C. tamarilloi	0.0052	0	0
C. lupini	C. salicis	0.021	0.0227	1.08095
C. lupini	C. graminicola	0.1441	0.1444	1.00208
C. lupini	C. lindemuthianum	0.1735	0.2085	1.20173
C. lupini	C. gloeosporioides	0.226	0.2162	0.956637
C. lupini	C. fructicola	0.233	0.2162	0.927897
C. lupini	C. aenigma	0.233	0.2162	0.927897
C. lupini	C. siamense	0.233	0.2162	0.927897
C. tamarilloi	C. salicis	0.0264	0.0227	0.859848
C. tamarilloi	C. graminicola	0.1379	0.1444	1.04714
C. tamarilloi	C. lindemuthianum	0.1735	0.2085	1.20173
C. tamarilloi	C. gloeosporioides	0.226	0.2162	0.956637
C. tamarilloi	C. fructicola	0.233	0.2162	0.927897
C. tamarilloi	C. aenigma	0.233	0.2162	0.927897
C. tamarilloi	C. siamense	0.233	0.2162	0.927897
C. salicis	C. graminicola	0.1589	0.1521	0.957206
C. salicis	C. lindemuthianum	0.1804	0.2173	1.20455
C. salicis	C. gloeosporioides	0.2353	0.2308	0.980875
C. salicis	C. fructicola	0.2423	0.2308	0.952538
C. salicis	C. aenigma	0.2423	0.2308	0.952538
C. salicis	C. siamense	0.2423	0.2308	0.952538
C. graminicola	C. lindemuthianum	0.1794	0.2117	1.18004
C. graminicola	C. gloeosporioides	0.2209	0.2173	0.983703
C. graminicola	C. fructicola	0.2277	0.2173	0.954326
C. graminicola	C. aenigma	0.2277	0.2173	0.954326
C. graminicola	C. siamense	0.2277	0.2173	0.954326
C. lindemuthianum	C. gloeosporioides	0.1984	0.1714	0.863911
C. lindemuthianum	C. fructicola	0.2051	0.1714	0.83569
C. lindemuthianum	C. aenigma	0.2051	0.1714	0.83569
C. lindemuthianum	C. siamense	0.2051	0.1714	0.83569
C. gloeosporioides	C. fructicola	0.0051	0	0
C. gloeosporioides	C. aenigma	0.0051	0	0
C. gloeosporioides	C. siamense	0.0051	0	0
C. fructicola	C. aenigma	0	0	0
C. fructicola	C. siamense	0	0	0
C. aenigma	C. siamense	0	0	0
