# Supplementary material for: rps3 as a Candidate Mitochondrial Gene for the Molecular Identification of Species from the Colletotrichum acutatum Species Complex
Source: Genes (Basel). 2020 May 14;11(5):552. doi: 10.3390/genes11050552 (PMC7290925; doi:10.3390/genes11050552)
Supplement: Supplementary file 1 [file genes-11-00552-s001.zip › Supplementary files.v.4b/Table S4.xlsx]

## Sheet: Table S4
Table S4. List of repeated sequences in the mitochondrial genomes of Colletotrichum sp. genomes.
IGS (cox2-atp9) means spacer between cox2 and atp9, P means palindromic match, F means forward (direct) match, R means reverse match and C means complement match
Species	Repeat length (bp)	Strat site of repeat A	Repeat A location	Strat site of repeat B	Repeat B location	Repeat type
C. acutatum	112	2094	trnC-GCA	7257	trnC-GCA	F
	91	23398	trnK-TTT	30079	trnK-TTT	F
	90	11897	trnN-GTT	25977	trnN-GTT	F
	39	12012	IGS (trnN-GTT-cox3)	26092	IGS (trnN-GTT-trnR-ACG)	F
	31	13017	IGS (cox3-trnG-TCC)	13057	IGS (cox3-trnG-TCC)	F
C. fioriniae	151	0	IGS (trnK-TTT-cob)	29869	IGS (trnK-TTT-cob)	F
	111	2198	trnC-GCA	7733	trnC-GCA	F
	92	23769	trnK-TTT	29162	trnK-TTT	F
	79	12346	trnN-GTT	26257	trnN-GTT	F
	41	13467	IGS (cox3-trnG-TCC)	13507	IGS (cox3-trnG-TCC)	F
C. lupini	101	1992	trnC-GCA	7145	trnC-GCA	F
	70	10053	trnK-TTT	16704	trnK-TTT	F
	55	14198	trnN-GTT	33972	trnN-GTT	F
	39	14104	IGS(trnR-ACG-trnN-GTT)	33878	IGS(cox3-trnN-GTT)	F
	31	10124	trnK-TTT	16775	trnK-TTT	F
C. salicis	205	17405	IGS(atp8-trnC-GCA)	23089	IGS(cox1-trnC-GCA)	F
	109	9954	IGS(trnG-TCC-trnK-TTT)	31538	IGS(atp9-trnK-TTT)	F
	94	10088	trnK-TTT	31674	trnK-TTT	F
	94	17296	IGS(atp8-trnC-GCA)	22980	IGS(cox1-trnC-GCA)	F
	94	26118	trnK-TTT	31670	trnK-TTT	F
	90	10088	trnK-TTT	26122	trnK-TTT	F
	48	1496	IGS(trnT-TGT-large subunit ribosomal RNA)	12846	small subunit ribosomal RNA	F
	34	31071	IGS(cox2-atp9)	31125	IGS(cox2-atp9)	F
	31	9225	IGS(trnG-TCC-trnK-TTT)	9258	IGS(trnG-TCC-trnK-TTT)	F
C. tamarilloi	101	4318	trnC-GCA	9471	trnC-GCA	F
	70	12379	trnK-TTT	19030	trnK-TTT	F
	39	16430	IGS(trnR-ACG-trnN-GTT)	30466	IGS(cox3-trnN-GTT)	F
	32	16524	trnN-GTT	30560	trnN-GTT	F
	31	12450	trnK-TTT	19101	trnK-TTT	F
C. graminicola	75	19053	IGS(nad1-atp8)	20536	IGS(atp8-atp6)	F
	48	11371	IGS(NADH-quinone oxidoreductase, chain M-DNA polymerase)	11379	IGS(NADH-quinone oxidoreductase, chain M-DNA polymerase)	F
	40	11371	IGS(NADH-quinone oxidoreductase, chain M-DNA polymerase)	11387	IGS(NADH-quinone oxidoreductase, chain M-DNA polymerase)	F
	39	215	IGS(cox2-nad4L)	3750	IGS(nad5-cob)	F
	38	4947	IGS(nad5-cob)	4947	IGS(nad5-cob)	R
	34	4953	IGS(nad5-cob)	4953	IGS(nad5-cob)	R
	33	19853	IGS(nad1-atp8)	19901	IGS(nad1-atp8)	F
	32	4947	IGS(nad5-cob)	4955	IGS(nad5-cob)	F
	32	8136	IGS(trnC-GCA-NADH-quinone oxidoreductase, chain M)	9763	IGS(trnC-GCA-NADH-quinone oxidoreductase, chain M)	F
	32	11371	IGS(NADH-quinone oxidoreductase, chain M-DNA polymerase)	11395	IGS(NADH-quinone oxidoreductase, chain M-DNA polymerase)	F
	32	19810	IGS(nad1-atp8)	19858	IGS(nad1-atp8)	F
	30	4947	IGS(nad5-cob)	4947	IGS(nad5-cob)	R
C. lindemuthianum	87	5955	IGS(trnC-GCA-GIY endonuclease)	29643	IGS(nad5-nad4)	F
	80	4115	IGS(cob-trnC-GCA)	5939	IGS(trnC-GCA-GIY endonuclease)	F
	76	10678	trnR-TCT	34262	trnR-TCT	F
	74	5262	IGS(cob-trnC-GCA)	26455	IGS(cox2-trnR-ACG)	F
	65	5418	IGS(cob-trnC-GCA)	26581	IGS(cox2-trnR-ACG)	F
	64	4131	IGS(cob-trnC-GCA)	29643	IGS(nad5-nad4)	F
	59	36808	IGS(nad1-trnK-TTT)	36838	IGS(nad1-trnK-TTT)	F
	46	4051	IGS(cob-trnC-GCA)	5875	IGS(trnC-GCA-GIY endonuclease)	F
	45	35815	IGS(nad1-trnK-TTT)	35947	IGS(nad1-trnK-TTT)	F
	40	11315	IGS(trnR-TCT-16S ribosomal RNA)	35788	IGS(nad1-trnK-TTT)	F
	40	24347	IGS(trnK-TTT-atp9)	24351	IGS(trnK-TTT-atp9)	F
	37	5357	IGS(cob-trnC-GCA)	5399	IGS(cob-trnC-GCA)	F
	37	8327	cox1 (intron1)	8861	cox1 (intron1)	F
	36	11314	IGS(trnR-TCT-16S ribosomal RNA)	35745	IGS(nad1-trnK-TTT)	F
	36	24347	IGS(trnK-TTT-atp9)	24355	IGS(trnK-TTT-atp9)	F
	36	36789	IGS(nad1-trnK-TTT)	36879	IGS(nad1-trnK-TTT)	F
	35	35746	IGS(nad1-trnK-TTT)	35788	IGS(nad1-trnK-TTT)	F
	32	80	trnK-TTT	14077	trnK-TTT	F
	32	24347	IGS(trnK-TTT-atp9)	24359	IGS(trnK-TTT-atp9)	F
	31	4196	IGS(cob-trnC-GCA)	6020	IGS(trnC-GCA-GIY endonuclease)	F
	30	57	trnK-TTT	24129	trnK-TTT	F
C. gloeosporioides	107	23488	IGS(atp6-small subunit ribosomal RNA)	23545	IGS(atp6-small subunit ribosomal RNA)	F
	105	23382	IGS(atp6-small subunit ribosomal RNA)	23496	IGS(atp6-small subunit ribosomal RNA)	F
	99	23382	IGS(atp6-small subunit ribosomal RNA)	23553	IGS(atp6-small subunit ribosomal RNA)	F
	85	17931	trnV-TAC	32395	nad6	F
	77	30756	IGS(trnK-TTT-trnG-TCC)	40430	IGS(trnQ-TTG-trnH-GTG	F
	75	14506	IGS(cox1-trnR-TCT)	30557	IGS(trnK-TTT-trnG-TCC)	P
	71	14525	IGS(cox1-trnR-TCT)	40530	IGS(trnQ-TTG-trnH-GTG	P
	58	12358	cox1 (intron3)	47689	IGS(trnR-ACG-nad4L)	P
	56	4626	IGS(cob-trnC-GCA)	4680	IGS(cob-trnC-GCA)	F
	56	17926	trnV-TAC	53084	trnV-TAC	F
	56	23431	IGS(atp6-small subunit ribosomal RNA)	23488	IGS(atp6-small subunit ribosomal RNA)	F
	56	30557	IGS(trnK-TTT-trnG-TCC)	40545	IGS(trnQ-TTG-trnH-GTG	F
	53	18292	IGS(trnV-TAC-nad4)	31705	IGS(trnS-GCT-nad6)	F
	53	32557	IGS(trnV-TAC-trnW-TCA)	40690	IGS(trnQ-TTG-trnH-GTG	F
	51	32395	nad6	53089	trnV-TAC	F
	50	23488	IGS(atp6-small subunit ribosomal RNA)	23602	IGS(atp6-small subunit ribosomal RNA)	F
	48	23382	IGS(atp6-small subunit ribosomal RNA)	23439	IGS(atp6-small subunit ribosomal RNA)	F
	46	12350	cox1 (intron3)	22096	IGS(atp8-atp6)	F
	44	19609	IGS(trnV-TAC-nad4)	19609	IGS(trnV-TAC-nad4)	P
	44	40679	IGS(trnQ-TTG-trnH-GTG	40679	IGS(trnQ-TTG-trnH-GTG	P
	42	23382	IGS(atp6-small subunit ribosomal RNA)	23610	IGS(atp6-small subunit ribosomal RNA)	F
	41	21455	IGS(nad4-atp8)	24908	IGS(atp6-small subunit ribosomal RNA)	P
	40	11338	cox1 (intron3)	14947	IGS(trnR-TCT-nad1)	F
	40	21456	IGS(nad4-atp8)	22103	IGS(atp8-atp6)	P
	40	22103	IGS(atp8-atp6)	24908	IGS(atp6-small subunit ribosomal RNA)	F
	39	12357	cox1 (intron3)	21457	IGS(nad4-atp8)	P
	39	12357	cox1 (intron3)	24908	IGS(atp6-small subunit ribosomal RNA)	F
	39	12357	cox1 (intron3)	30758	IGS(trnK-TTT-trnG-TCC)	F
	39	12357	cox1 (intron3)	40432	IGS(trnQ-TTG-trnH-GTG	F
	39	21457	IGS(nad4-atp8)	30758	IGS(trnK-TTT-trnG-TCC)	P
	39	21457	IGS(nad4-atp8)	40432	IGS(trnQ-TTG-trnH-GTG	P
	39	22103	IGS(atp8-atp6)	30758	IGS(trnK-TTT-trnG-TCC)	F
	39	22103	IGS(atp8-atp6)	40432	IGS(trnQ-TTG-trnH-GTG	F
	39	24908	IGS(atp6-small subunit ribosomal RNA)	30758	IGS(trnK-TTT-trnG-TCC)	F
	39	24908	IGS(atp6-small subunit ribosomal RNA)	40432	IGS(trnQ-TTG-trnH-GTG	F
	38	21457	IGS(nad4-atp8)	47709	IGS(trnR-ACG-nad4L)	F
	38	22104	IGS(atp8-atp6)	47709	IGS(trnR-ACG-nad4L)	P
	38	24909	IGS(atp6-small subunit ribosomal RNA)	47709	IGS(trnR-ACG-nad4L)	P
	38	30759	IGS(trnK-TTT-trnG-TCC)	47709	IGS(trnR-ACG-nad4L)	P
	38	39989	IGS(trnL-TAA-trnA-TGC)	47946	IGS(trnR-ACG-nad4L)	P
	38	40433	IGS(trnQ-TTG-trnH-GTG	47709	IGS(trnR-ACG-nad4L)	P
	37	5456	IGS(cob-trnC-GCA)	48002	IGS(trnR-ACG-nad4L)	F
	37	10883	cox1 (intron2)	12355	cox1 (intron3)	P
	37	10883	cox1 (intron2)	22101	IGS(atp8-atp6)	P
	37	17883	IGS(nad1-trnV-TAC)	25061	IGS(atp6-small subunit ribosomal RNA)	F
	36	14556	IGS(cox1-trnR-TCT)	54874	IGS(trnV-TAC-cob)	F
	36	18057	IGS(trnV-TAC-nad4)	18057	IGS(trnV-TAC-nad4)	P
	36	24358	IGS(atp6-small subunit ribosomal RNA)	24392	IGS(atp6-small subunit ribosomal RNA)	F
	36	40534	IGS(trnQ-TTG-trnH-GTG	54874	IGS(trnV-TAC-cob)	P
	35	10883	cox1 (intron2)	21461	IGS(nad4-atp8)	F
	35	10883	cox1 (intron2)	24908	IGS(atp6-small subunit ribosomal RNA)	P
	35	10883	cox1 (intron2)	30758	IGS(trnK-TTT-trnG-TCC)	P
	35	10883	cox1 (intron2)	40432	IGS(trnQ-TTG-trnH-GTG	P
	34	9597	cox1 (intron2)	18234	IGS(trnV-TAC-nad4)	F
	34	10883	cox1 (intron2)	47713	IGS(trnR-ACG-nad4L)	F
	34	18083	IGS(trnV-TAC-nad4)	19643	IGS(trnV-TAC-nad4)	F
	34	19584	IGS(trnV-TAC-nad4)	40714	IGS(trnQ-TTG-trnH-GTG	P
	33	4599	IGS(cob-trnC-GCA)	4737	IGS(cob-trnC-GCA)	F
	33	32557	IGS(trnV-TAC-trnW-TCA)	40679	IGS(trnQ-TTG-trnH-GTG	P
	32	4495	IGS(cob-trnC-GCA)	4555	IGS(cob-trnC-GCA)	F
	31	8426	cox1 (intron2)	31663	IGS(trnS-GCT-nad6)	F
	30	8449	cox1 (intron2)	48184	IGS(trnR-ACG-nad4L)	F
	30	9574	cox1 (intron2)	48081	IGS(trnR-ACG-nad4L)	P
	30	11333	cox1 (intron3)	39965	IGS(trnL-TAA-trnA-TGC)	F
	30	15243	IGS(trnR-TCT-nad1)	15243	IGS(trnR-TCT-nad1)	P
	30	18060	IGS(trnV-TAC-nad4)	40686	IGS(trnQ-TTG-trnH-GTG	P
	30	18060	IGS(trnV-TAC-nad4)	40686	IGS(trnQ-TTG-trnH-GTG	F
	30	39889	IGS(trnL-TAA-trnA-TGC)	48097	IGS(trnR-ACG-nad4L)	P
C. aenigma	100	10900	cox1 (intron2)	22623	IGS(nad4-atp8)	F
	95	33323	IGS(trnK-TTT-trnG-TCC)	43093	IGS(trnQ-TTG-trnH-GTG)	F
	77	20734	IGS(trnV-TAC-nad4)	34998	IGS(trnV-TAC-trnW-TCA)	P
	74	19057	trnV-TAC	55184	trnV-TAC	F
	67	24768	IGS(atp6-small subunit ribosomal RNA)	24825	IGS(atp6-small subunit ribosomal RNA)	F
	63	9613	cox1 (intron2)	10935	cox1 (intron2)	F
	63	9613	cox1 (intron2)	22658	IGS(nad4-atp8)	F
	60	23483	IGS(atp8-atp6)	26166	IGS(atp6-small subunit ribosomal RNA)	F
	58	23484	IGS(atp8-atp6)	39037	large subunit ribosomal RNA	P
	58	26167	IGS(atp6-small subunit ribosomal RNA)	39037	large subunit ribosomal RNA	P
	57	5411	IGS(cob-trnC-GCA)	23483	IGS(atp8-atp6)	F
	57	5411	IGS(cob-trnC-GCA)	26166	IGS(atp6-small subunit ribosomal RNA)	F
	57	17139	IGS(trnR-TCT-nad1)	42608	IGS(trnL-TAA-trnA-TGC)	F
	56	4631	IGS(cob-trnC-GCA)	4685	IGS(cob-trnC-GCA)	F
	56	5412	IGS(cob-trnC-GCA)	39039	large subunit ribosomal RNA	P
	53	5413	IGS(cob-trnC-GCA)	9611	cox1 (intron2)	P
	53	9611	cox1 (intron2)	23485	IGS(atp8-atp6)	P
	53	9611	cox1 (intron2)	26168	IGS(atp6-small subunit ribosomal RNA)	P
	53	19298	IGS(trnV-TAC-nad4)	34074	IGS(trnS-GCT-nad6)	P
	53	19373	IGS(trnV-TAC-nad4)	34169	IGS(trnS-GCT-nad6)	F
	53	9611	cox1 (intron2)	39041	large subunit ribosomal RNA	F
	51	5413	IGS(cob-trnC-GCA)	10935	cox1 (intron2)	P
	51	12465	cox1 (intron3)	19308	IGS(trnV-TAC-nad4)	P
	51	5413	IGS(cob-trnC-GCA)	22658	IGS(nad4-atp8)	P
	51	10935	cox1 (intron2)	23485	IGS(atp8-atp6)	P
	51	22658	IGS(nad4-atp8)	23485	IGS(atp8-atp6)	P
	51	10935	cox1 (intron2)	26168	IGS(atp6-small subunit ribosomal RNA)	P
	51	22658	IGS(nad4-atp8)	26168	IGS(atp6-small subunit ribosomal RNA)	P
	51	19056	trnV-TAC	34859	trnV-TAC	F
	51	10935	cox1 (intron2)	39043	large subunit ribosomal RNA	F
	51	22658	IGS(nad4-atp8)	39043	large subunit ribosomal RNA	F
	50	34860	trnV-TAC	55184	trnV-TAC	F
	48	5409	IGS(cob-trnC-GCA)	28296	IGS(trnN-GTT-cox3)	P
	47	17152	IGS(trnR-TCT-nad1)	20619	IGS(trnV-TAC-nad4)	F
	46	23483	IGS(atp8-atp6)	28296	IGS(trnN-GTT-cox3)	P
	46	26166	IGS(atp6-small subunit ribosomal RNA)	28296	IGS(trnN-GTT-cox3)	P
	45	22617	IGS(nad4-atp8)	22617	IGS(nad4-atp8)	R
	45	28296	IGS(trnN-GTT-cox3)	39050	large subunit ribosomal RNA	F
	44	9620	cox1 (intron2)	28296	IGS(trnN-GTT-cox3)	F
	44	10942	cox1 (intron2)	28296	IGS(trnN-GTT-cox3)	F
	44	22665	IGS(nad4-atp8)	28296	IGS(trnN-GTT-cox3)	F
	44	5410	IGS(cob-trnC-GCA)	33324	IGS(trnK-TTT-trnG-TCC)	F
	44	28299	IGS(trnN-GTT-cox3)	33324	IGS(trnK-TTT-trnG-TCC)	P
	44	20486	IGS(trnV-TAC-nad4)	33326	IGS(trnK-TTT-trnG-TCC)	F
	44	20619	IGS(trnV-TAC-nad4)	42621	IGS(trnL-TAA-trnA-TGC)	F
	44	5410	IGS(cob-trnC-GCA)	43094	IGS(trnQ-TTG-trnH-GTG)	F
	44	28299	IGS(trnN-GTT-cox3)	43094	IGS(trnQ-TTG-trnH-GTG)	P
	44	20486	IGS(trnV-TAC-nad4)	43096	IGS(trnQ-TTG-trnH-GTG)	F
	43	23483	IGS(atp8-atp6)	33325	IGS(trnK-TTT-trnG-TCC)	F
	43	26166	IGS(atp6-small subunit ribosomal RNA)	33325	IGS(trnK-TTT-trnG-TCC)	F
	43	12473	cox1 (intron3)	34074	IGS(trnS-GCT-nad6)	F
	43	23483	IGS(atp8-atp6)	43095	IGS(trnQ-TTG-trnH-GTG)	F
	43	26166	IGS(atp6-small subunit ribosomal RNA)	43095	IGS(trnQ-TTG-trnH-GTG)	F
	42	5412	IGS(cob-trnC-GCA)	20486	IGS(trnV-TAC-nad4)	F
	42	20486	IGS(trnV-TAC-nad4)	23484	IGS(atp8-atp6)	F
	42	20486	IGS(trnV-TAC-nad4)	26167	IGS(atp6-small subunit ribosomal RNA)	F
	42	20486	IGS(trnV-TAC-nad4)	28299	IGS(trnN-GTT-cox3)	P
	42	20486	IGS(trnV-TAC-nad4)	39053	large subunit ribosomal RNA	P
	42	33326	IGS(trnK-TTT-trnG-TCC)	39053	large subunit ribosomal RNA	P
	42	28818	IGS(trnN-GTT-cox3)	42440	IGS(trnL-TAA-trnA-TGC)	P
	42	39053	large subunit ribosomal RNA	43096	IGS(trnQ-TTG-trnH-GTG)	P
	41	9623	cox1 (intron2)	20487	IGS(trnV-TAC-nad4)	P
	41	10945	cox1 (intron2)	20487	IGS(trnV-TAC-nad4)	P
	41	10898	cox1 (intron2)	22614	IGS(nad4-atp8)	F
	41	20487	IGS(trnV-TAC-nad4)	22668	IGS(nad4-atp8)	P
	41	9623	cox1 (intron2)	33327	IGS(trnK-TTT-trnG-TCC)	P
	41	10945	cox1 (intron2)	33327	IGS(trnK-TTT-trnG-TCC)	P
	41	22668	IGS(nad4-atp8)	33327	IGS(trnK-TTT-trnG-TCC)	P
	41	9623	cox1 (intron2)	43097	IGS(trnQ-TTG-trnH-GTG)	P
	41	10945	cox1 (intron2)	43097	IGS(trnQ-TTG-trnH-GTG)	P
	41	22668	IGS(nad4-atp8)	43097	IGS(trnQ-TTG-trnH-GTG)	P
	40	22616	IGS(nad4-atp8)	22616	IGS(nad4-atp8)	R
	39	10977	cox1 (intron2)	10983	cox1 (intron2)	F
	39	10900	cox1 (intron2)	22617	IGS(nad4-atp8)	R
	39	22616	IGS(nad4-atp8)	22623	IGS(nad4-atp8)	F
	39	24803	IGS(atp6-small subunit ribosomal RNA)	24887	IGS(atp6-small subunit ribosomal RNA)	F
	38	10901	cox1 (intron2)	10901	cox1 (intron2)	R
	38	10901	cox1 (intron2)	22624	IGS(nad4-atp8)	R
	38	22624	IGS(nad4-atp8)	22624	IGS(nad4-atp8)	R
	37	19008	IGS(nad1-trnV-TAC)	26338	IGS(atp6-small subunit ribosomal RNA)	F
	37	8417	cox1 (intron2)	34121	IGS(trnS-GCT-nad6)	F
	36	12620	cox1 (intron3)	12659	cox1 (intron3)	F
	36	17448	IGS(trnR-TCT-nad1)	17448	IGS(trnR-TCT-nad1)	P
	36	37635	large subunit ribosomal RNA	37635	large subunit ribosomal RNA	P
	36	20751	IGS(trnV-TAC-nad4)	37642	large subunit ribosomal RNA	P
	36	35022	IGS(trnV-TAC-trnW-TCA)	37642	large subunit ribosomal RNA	F
	35	4876	IGS(cob-trnC-GCA)	20497	IGS(trnV-TAC-nad4)	P
	34	39927	rps3	49327	IGS(cox2-trnR-ACG)	F
	33	4604	IGS(cob-trnC-GCA)	4742	IGS(cob-trnC-GCA)	F
	33	10900	cox1 (intron2)	10900	cox1 (intron2)	R
	33	10977	cox1 (intron2)	10989	cox1 (intron2)	F
	33	5465	IGS(cob-trnC-GCA)	17175	IGS(trnR-TCT-nad1)	F
	33	5375	IGS(cob-trnC-GCA)	20589	IGS(trnV-TAC-nad4)	F
	33	10900	cox1 (intron2)	22616	IGS(nad4-atp8)	R
	33	22616	IGS(nad4-atp8)	22616	IGS(nad4-atp8)	R
	33	12626	cox1 (intron3)	28387	IGS(trnN-GTT-cox3)	F
	33	4878	IGS(cob-trnC-GCA)	33337	IGS(trnK-TTT-trnG-TCC)	P
	33	19108	trnV-TAC	34911	trnV-TAC	F
	33	4878	IGS(cob-trnC-GCA)	43107	IGS(trnQ-TTG-trnH-GTG)	P
	32	4500	IGS(cob-trnC-GCA)	4560	IGS(cob-trnC-GCA)	F
	32	10900	cox1 (intron2)	10907	cox1 (intron2)	F
	32	10907	cox1 (intron2)	22616	IGS(nad4-atp8)	F
	32	10900	cox1 (intron2)	22630	IGS(nad4-atp8)	F
	32	22616	IGS(nad4-atp8)	22630	IGS(nad4-atp8)	F
	32	24860	IGS(atp6-small subunit ribosomal RNA)	24887	IGS(atp6-small subunit ribosomal RNA)	F
	32	9532	cox1 (intron2)	28819	IGS(trnN-GTT-cox3)	F
	32	9532	cox1 (intron2)	42449	IGS(trnL-TAA-trnA-TGC)	P
	32	9472	cox1 (intron2)	42541	IGS(trnL-TAA-trnA-TGC)	F
	31	4880	IGS(cob-trnC-GCA)	5423	IGS(cob-trnC-GCA)	P
	31	4880	IGS(cob-trnC-GCA)	9623	cox1 (intron2)	F
	31	10908	cox1 (intron2)	10908	cox1 (intron2)	R
	31	4880	IGS(cob-trnC-GCA)	10945	cox1 (intron2)	F
	31	10908	cox1 (intron2)	22631	IGS(nad4-atp8)	R
	31	22631	IGS(nad4-atp8)	22631	IGS(nad4-atp8)	R
	31	4880	IGS(cob-trnC-GCA)	22668	IGS(nad4-atp8)	F
	31	4880	IGS(cob-trnC-GCA)	23495	IGS(atp8-atp6)	P
	31	4880	IGS(cob-trnC-GCA)	26178	IGS(atp6-small subunit ribosomal RNA)	P
	31	4880	IGS(cob-trnC-GCA)	28299	IGS(trnN-GTT-cox3)	F
	31	28262	IGS(trnN-GTT-cox3)	35461	IGS(trnW-TCA-trnI-GAT)	F
	31	4880	IGS(cob-trnC-GCA)	39053	large subunit ribosomal RNA	F
	30	5493	IGS(cob-trnC-GCA)	20663	IGS(trnV-TAC-nad4)	F
	30	12665	cox1 (intron3)	28387	IGS(trnN-GTT-cox3)	F
	30	19159	IGS(trnV-TAC-nad4)	33341	IGS(trnK-TTT-trnG-TCC)	P
	30	19159	IGS(trnV-TAC-nad4)	43111	IGS(trnQ-TTG-trnH-GTG)	P
C. fructicola	90	41568	IGS(trnL-TAA-trnA-TGC)	47873	IGS(trnR-ACG-nad4L)	P
	79	25448	IGS(atp6-small subunit ribosomal RNA)	25520	IGS(atp6-small subunit ribosomal RNA)	F
	77	10755	cox1 (intron2)	10762	cox1 (intron2)	F
	75	18116	IGS(trnR-TCT-nad1)	41573	IGS(trnL-TAA-trnA-TGC)	F
	75	18116	IGS(trnR-TCT-nad1)	47883	IGS(trnR-ACG-nad4L)	P
	74	20052	trnV-TAC	53982	trnV-TAC	F
	70	10755	cox1 (intron2)	10769	cox1 (intron2)	F
	68	28919	IGS(trnN-GTT-cox3)	32346	IGS(trnK-TTT-trnG-TCC)	P
	64	38033	large subunit ribosomal RNA	47801	IGS(trnR-ACG-nad4L)	P
	63	10755	cox1 (intron2)	10776	cox1 (intron2)	F
	57	10843	cox1 (intron2)	10849	cox1 (intron2)	F
	56	10755	cox1 (intron2)	10783	cox1 (intron2)	F
	51	10843	cox1 (intron2)	10855	cox1 (intron2)	F
	51	20051	trnV-TAC	33848	trnV-TAC	F
	50	5414	IGS(cob-trnC-GCA)	18133	IGS(trnR-TCT-nad1)	F
	50	5414	IGS(cob-trnC-GCA)	41590	IGS(trnL-TAA-trnA-TGC)	F
	50	5414	IGS(cob-trnC-GCA)	47891	IGS(trnR-ACG-nad4L)	P
	50	33849	trnV-TAC	53982	trnV-TAC	F
	49	10755	cox1 (intron2)	10790	cox1 (intron2)	F
	46	10818	cox1 (intron2)	23390	IGS(nad4-atp8)	F
	45	10843	cox1 (intron2)	10861	cox1 (intron2)	F
	44	21530	IGS(trnV-TAC-nad4)	34011	IGS(trnV-TAC-trnW-TCA)	P
	44	36620	large subunit ribosomal RNA	36620	large subunit ribosomal RNA	P
	42	10755	cox1 (intron2)	10797	cox1 (intron2)	F
	42	21538	IGS(trnV-TAC-nad4)	36625	large subunit ribosomal RNA	P
	41	20291	IGS(trnV-TAC-nad4)	41417	IGS(trnL-TAA-trnA-TGC)	F
	39	10843	cox1 (intron2)	10867	cox1 (intron2)	F
	39	8390	cox1 (intron2)	33108	IGS(trnS-GCT-nad6)	F
	39	21541	IGS(trnV-TAC-nad4)	36620	large subunit ribosomal RNA	F
	37	20003	IGS(nad1-trnV-TAC)	26994	IGS(atp6-small subunit ribosomal RNA)	F
	37	28924	IGS(trnN-GTT-cox3)	34442	IGS(trnW-TCA-trnI-GAT)	F
	37	32372	IGS(trnK-TTT-trnG-TCC)	34442	IGS(trnW-TCA-trnI-GAT)	P
	36	18445	IGS(trnR-TCT-nad1)	18445	IGS(trnR-TCT-nad1)	P
	36	34011	IGS(trnV-TAC-trnW-TCA)	36631	large subunit ribosomal RNA	F
	35	4648	IGS(cob-trnC-GCA)	4702	IGS(cob-trnC-GCA)	F
	35	10755	cox1 (intron2)	10804	cox1 (intron2)	F
	34	21546	IGS(trnV-TAC-nad4)	21546	IGS(trnV-TAC-nad4)	P
	34	25444	IGS(atp6-small subunit ribosomal RNA)	25495	IGS(atp6-small subunit ribosomal RNA)	F
	34	12406	cox1 (intron3)	42100	IGS(trnQ-TTG-trnH-GTG)	P
	33	4621	IGS(cob-trnC-GCA)	4759	IGS(cob-trnC-GCA)	F
	33	10843	cox1 (intron2)	10873	cox1 (intron2)	F
	33	20103	trnV-TAC	33900	trnV-TAC	F
	33	34011	IGS(trnV-TAC-trnW-TCA)	36620	large subunit ribosomal RNA	P
	33	19917	IGS(nad1-trnV-TAC)	53760	IGS(nad5-trnV-TAC)	F
	33	32158	IGS(trnK-TTT-trnG-TCC)	55740	IGS(trnV-TAC-cob)	P
	32	4517	IGS(cob-trnC-GCA)	4577	IGS(cob-trnC-GCA)	F
	32	25444	IGS(atp6-small subunit ribosomal RNA)	25567	IGS(atp6-small subunit ribosomal RNA)	F
	32	20384	IGS(trnV-TAC-nad4)	33159	IGS(trnS-GCT-nad6)	F
	32	9449	cox1 (intron2)	41519	IGS(trnL-TAA-trnA-TGC)	F
	31	8359	cox1 (intron2)	9477	cox1 (intron2)	P
	31	12431	cox1 (intron3)	26853	IGS(atp6-small subunit ribosomal RNA)	P
	31	26854	IGS(atp6-small subunit ribosomal RNA)	42078	IGS(trnQ-TTG-trnH-GTG)	F
	30	25499	IGS(atp6-small subunit ribosomal RNA)	25520	IGS(atp6-small subunit ribosomal RNA)	F
	30	12431	cox1 (intron3)	42078	IGS(trnQ-TTG-trnH-GTG)	P
C.siamense	83	9021	cox1 (intron2)	10323	cox1 (intron2)	F
	79	10336	cox1 (intron2)	20430	IGS(nad4-atp8)	F
	74	17034	trnV-TAC	52562	trnV-TAC	F
	72	4929	IGS(cob-trnC-GCA)	18421	IGS(trnV-TAC-nad4)	P
	70	9034	cox1 (intron2)	20430	IGS(nad4-atp8)	F
	60	39852	IGS(trnL-TAA-trnA-TGC)	47525	IGS(trnR-ACG-nad4L)	P
	59	31338	IGS(trnS-GCT-nad6)	40400	IGS(trnQ-TTG-trnH-GTG)	F
	58	21232	IGS(atp8-atp6)	24013	IGS(atp6-small subunit ribosomal RNA)	F
	56	4019	IGS(cob-trnC-GCA)	4073	IGS(cob-trnC-GCA)	F
	54	4832	IGS(cob-trnC-GCA)	15119	IGS(trnR-TCT-nad1)	F
	52	17362	IGS(trnV-TAC-nad4)	31434	IGS(trnS-GCT-nad6)	F
	52	32270	IGS(trnV-TAC-trnW-TCA)	34887	large subunit ribosomal RNA	F
	51	11851	cox1 (intron3)	21225	IGS(atp8-atp6)	F
	51	22629	IGS(atp6-small subunit ribosomal RNA)	22743	IGS(atp6-small subunit ribosomal RNA)	F
	51	17033	trnV-TAC	32123	trnV-TAC	F
	50	32124	trnV-TAC	52562	trnV-TAC	F
	48	22652	IGS(atp6-small subunit ribosomal RNA)	22673	IGS(atp6-small subunit ribosomal RNA)	F
	47	9041	cox1 (intron2)	21238	IGS(atp8-atp6)	P
	47	10343	cox1 (intron2)	21238	IGS(atp8-atp6)	P
	47	20437	IGS(nad4-atp8)	21238	IGS(atp8-atp6)	P
	47	9041	cox1 (intron2)	24019	IGS(atp6-small subunit ribosomal RNA)	P
	47	10343	cox1 (intron2)	24019	IGS(atp6-small subunit ribosomal RNA)	P
	47	20437	IGS(nad4-atp8)	24019	IGS(atp6-small subunit ribosomal RNA)	P
	45	22508	IGS(atp6-small subunit ribosomal RNA)	22601	IGS(atp6-small subunit ribosomal RNA)	F
	44	11858	cox1 (intron3)	24013	IGS(atp6-small subunit ribosomal RNA)	F
	44	18554	IGS(trnV-TAC-nad4)	32286	IGS(trnV-TAC-trnW-TCA)	P
	43	11858	cox1 (intron3)	30599	IGS(trnK-TTT-trnG-TCC)	F
	43	21232	IGS(atp8-atp6)	30599	IGS(trnK-TTT-trnG-TCC)	F
	43	24013	IGS(atp6-small subunit ribosomal RNA)	30599	IGS(trnK-TTT-trnG-TCC)	F
	42	17270	IGS(trnV-TAC-nad4)	39704	IGS(trnL-TAA-trnA-TGC)	F
	41	22590	IGS(atp6-small subunit ribosomal RNA)	22662	IGS(atp6-small subunit ribosomal RNA)	F
	40	15085	IGS(trnR-TCT-nad1)	39870	IGS(trnL-TAA-trnA-TGC)	F
	40	11859	cox1 (intron3)	40387	IGS(trnQ-TTG-trnH-GTG)	F
	40	21233	IGS(atp8-atp6)	40387	IGS(trnQ-TTG-trnH-GTG)	F
	40	24014	IGS(atp6-small subunit ribosomal RNA)	40387	IGS(trnQ-TTG-trnH-GTG)	F
	40	30600	IGS(trnK-TTT-trnG-TCC)	40387	IGS(trnQ-TTG-trnH-GTG)	F
	40	15085	IGS(trnR-TCT-nad1)	47527	IGS(trnR-ACG-nad4L)	P
	38	9050	cox1 (intron2)	11864	cox1 (intron3)	P
	38	10352	cox1 (intron2)	11864	cox1 (intron3)	P
	38	11864	cox1 (intron3)	20446	IGS(nad4-atp8)	P
	38	22590	IGS(atp6-small subunit ribosomal RNA)	22683	IGS(atp6-small subunit ribosomal RNA)	F
	37	16985	IGS(nad1-trnV-TAC)	24186	IGS(atp6-small subunit ribosomal RNA)	F
	37	9051	cox1 (intron2)	30605	IGS(trnK-TTT-trnG-TCC)	P
	37	10353	cox1 (intron2)	30605	IGS(trnK-TTT-trnG-TCC)	P
	37	20447	IGS(nad4-atp8)	30605	IGS(trnK-TTT-trnG-TCC)	P
	36	15422	IGS(trnR-TCT-nad1)	15422	IGS(trnR-TCT-nad1)	P
	36	18562	IGS(trnV-TAC-nad4)	34903	large subunit ribosomal RNA	P
	35	22500	IGS(atp6-small subunit ribosomal RNA)	22551	IGS(atp6-small subunit ribosomal RNA)	F
	35	4803	IGS(cob-trnC-GCA)	39876	IGS(trnL-TAA-trnA-TGC)	F
	35	9053	cox1 (intron2)	40392	IGS(trnQ-TTG-trnH-GTG)	P
	35	10355	cox1 (intron2)	40392	IGS(trnQ-TTG-trnH-GTG)	P
	35	20449	IGS(nad4-atp8)	40392	IGS(trnQ-TTG-trnH-GTG)	P
	35	4803	IGS(cob-trnC-GCA)	47526	IGS(trnR-ACG-nad4L)	P
	34	4803	IGS(cob-trnC-GCA)	15091	IGS(trnR-TCT-nad1)	F
	34	18570	IGS(trnV-TAC-nad4)	18570	IGS(trnV-TAC-nad4)	P
	34	22504	IGS(atp6-small subunit ribosomal RNA)	22648	IGS(atp6-small subunit ribosomal RNA)	F
	34	15148	IGS(trnR-TCT-nad1)	47468	IGS(trnR-ACG-nad4L)	P
	33	3992	IGS(cob-trnC-GCA)	4130	IGS(cob-trnC-GCA)	F
	33	7895	cox1 (intron2)	31389	IGS(trnS-GCT-nad6)	F
	33	17085	trnV-TAC	32175	trnV-TAC	F
	33	4950	IGS(cob-trnC-GCA)	36299	large subunit ribosomal RNA	P
	33	18439	IGS(trnV-TAC-nad4)	36299	large subunit ribosomal RNA	F
	33	26144	IGS(trnN-GTT-cox3)	36339	large subunit ribosomal RNA	F
	32	3888	IGS(cob-trnC-GCA)	3948	IGS(cob-trnC-GCA)	F
	32	22504	IGS(atp6-small subunit ribosomal RNA)	22762	IGS(atp6-small subunit ribosomal RNA)	F
	32	8947	cox1 (intron2)	39803	IGS(trnL-TAA-trnA-TGC)	F
	32	4883	IGS(cob-trnC-GCA)	47442	IGS(trnR-ACG-nad4L)	P
	31	22555	IGS(atp6-small subunit ribosomal RNA)	22648	IGS(atp6-small subunit ribosomal RNA)	F
	31	22555	IGS(atp6-small subunit ribosomal RNA)	22762	IGS(atp6-small subunit ribosomal RNA)	F
	31	30655	IGS(trnK-TTT-trnG-TCC)	32725	IGS(trnW-TCA_trnI-GAT)	P
	30	22601	IGS(atp6-small subunit ribosomal RNA)	22652	IGS(atp6-small subunit ribosomal RNA)	F
	30	22508	IGS(atp6-small subunit ribosomal RNA)	22673	IGS(atp6-small subunit ribosomal RNA)	F
	30	11910	cox1 (intron3)	26149	IGS(trnN-GTT-cox3)	F
