# Supplementary material for: rps3 as a Candidate Mitochondrial Gene for the Molecular Identification of Species from the Colletotrichum acutatum Species Complex
Source: Genes (Basel). 2020 May 14;11(5):552. doi: 10.3390/genes11050552 (PMC7290925; doi:10.3390/genes11050552)
Supplement: Supplementary file 1 [file genes-11-00552-s001.zip › Supplementary files.v.4b/Table S5a-S5k.xlsx]

## Sheet: Table S5a
Table S5a. Distribution of SSR in the Colletotrichum gloeosporioides mt genome
Type	Repeat unit	Length	Start	End	Location
Mononucleotide Repeat	C	13	5.173	5.185	IGS (cob-cox1)
	C	14	22.088	22.101	IGS (atp8-atp6)
	C	13	24.378	24.39	IGS (atp6-small subunit ribosomal RNA)
	C	13	24.412	24.424	IGS (atp6-small subunit ribosomal RNA)
	A	16	44.161	44.176	nad3
Dinucleotide Repeat	AT	15	21.096	21.11	nad4
	AT	14	41.241	41.254	nad2
Trinucleotide Repeat	AAC	17	467	483	cob (intron 1)
	AAT	19	2.698	2.716	cob (intron 2)
	AAT	15	6.394	6.408	cox1
	AAT	14	7.031	7.044	cox (intron 1)
	AAG	14	10.598	10.611	cox (intron 2)
	AAT	16	13.148	13.163	cox (intron 4)
	AAG	13	17.217	17.229	nad1
	AAT	13	17.732	17.744	IGS (nad1-trnV)
	AAT	15	20.356	20.37	nad4
	AAT	12	28.852	28.863	IGS (cox3-trnK-TTT)
	ACT	13	29.267	29.279	IGS (cox3-trnK-TTT)
	AAT	19	42.862	42.88	nad2
Tetranucleotide Repeat	ACAT	16	1.657	1.672	cob (intron 1)
	AGCC	18	10.949	10.966	cox (intron 3)
	AGCC	26	21.514	21.539	IGS (nad4-atp8)
	AAGT	12	21.742	21.753	atp8
	AGCC	13	27.583	27.595	IGS (trnN-GTT-cox3)
	AGCC	17	31.442	31.458	IGS (trnS-GCT-nad6)
	ATGC	13	32.898	32.91	IGS(trnW-TCA-trnI-GAT)
	AGCC	16	40.522	40.537	IGS (trnQ-TTG-trnH-GTG)
	ATCC	17	40.602	40.618	IGS (trnQ-TTG-trnH-GTG)
	AGCC	12	44.79	44.801	IGS (nad3-atp9)
	ATGC	15	47.68	47.694	IGS (trnR-ACG-nad4L)
Hexanucleotide Repeat	AAAATT	20	9.918	9.937	cox (intron 2)
	AAAAAT	19	17.924	17.942	IGS (nad1-trnV)
	AATGGG	21	19.352	19.372	IGS (trnV-nad4)
	AAATAT	27	22.555	22.581	atp6

## Sheet: Table S5b
Table S5b. Distribution of SSR in the Colletotrichum fructicola mt genome
Type	Repeat unit	Length	Start	End	Location
Mononucleotide Repeat	C	18	5.151	5.168	IGS (cob-trnC-GCA)
	C	12	8.395	8.406	cox1 (intron 2)
	C	14	18.09	18.103	IGS (trnR-TCT-nad1)
	C	16	24.156	24.171	IGS (atp8-atp6)
	C	15	24.231	24.245	IGS (atp8-atp6)
	C	14	26.322	26.335	IGS (atp6-small subunit ribosomal RNA)
	C	13	26.357	26.369	IGS (atp6-small subunit ribosomal RNA)
	C	12	33.113	33.124	IGS (trnS-GCT-bad6)
	C	12	34.507	34.518	IGS (trnW-TCA-trnI-GAT)
	C	12	41.37	41.381	IGS (trnL-TAA-trnA-TGC)
	A	16	44.098	44.113	nad3
	A	12	44.608	44.619	IGS (nad3-atp9)
	C	12	47.643	47.654	IGS (trnR-ACG-nad4L)
Dinucleotide Repeat	AT	15	23.026	23.04	nad4
	AG	13	35.195	35.207	IGS (trnP-TGG-large subunit ribosomal RNA)
	AT	14	42.619	42.632	IGS (trnL-TAA-trnA-TGC)
Trinucleotide Repeat	AAC	18	463	480	cob (intron 1)
	AAT	19	2.704	2.722	cob (intron 2)
	AAT	15	6.355	6.369	cox1
	AAT	14	6.992	7.005	cox1 (intron 1)
	AAG	14	10.478	10.491	cox1 (intron 2)
	AAT	16	16.465	16.48	cox1 (intron 6)
	AAG	13	19.343	19.355	nad1
	AAT	13	19.858	19.87	IGS (nad1-trnV)
	AAT	15	22.286	22.3	nad4
	AAT	12	30.423	30.434	IGS (cox3-trnK-TTT)
	ACT	13	30.838	30.85	IGS (cox3-trnK-TTT)
	AAT	19	42.799	42.817	nad2
Tetranucleotide Repeat	ACAT	16	1.654	1.669	cob (intron 1)
	AGCC	18	10.94	10.957	cox1 (intron 2)
	AGGC	12	15.214	15.225	cox1 (intron 5)
	AGCC	26	23.457	23.482	IGS (nad4-atp8)
	AAGT	12	23.814	23.825	atp8
	AGCC	13	29.154	29.166	IGS (trnN-GTT-cox3)
	AGCC	17	33.022	33.038	IGS (trnS-GCT-bad6)
	ATGC	13	34.347	34.359	IGS (trnW-TCA-trnI-GAT)
	ATGC	15	47.56	47.574	IGS (trnR-ACG-nad4L)
	AAAT	22	51.903	51.924	IGS (nad5-trnV)

## Sheet: Table S5c
Table S5c. Distribution of SSR in the Colletotrichum siamense mt genome
Type	Repeat unit	Length	Start	End	Location
Mononucleotide Repeat	C	12	4.266	4.277	IGS (cob-trnC-GCA)
	C	13	4.548	4.56	IGS (cob-trnC-GCA)
	C	13	21.293	21.305	IGS (atp8-atp6)
	C	13	23.517	23.529	IGS (atp6-small subunit ribosomal RNA)
	C	12	31.388	31.399	IGS (trnS-GCT-nad6)
	A	16	43.778	43.793	nad3
	A	12	44.287	44.298	IGS (nad3-atp9)
Dinucleotide Repeat	AG	12	33.454	33.465	IGS (trnP-TGG-large subunit ribosomal RNA)
	AT	14	40.97	40.983	nad2
Trinucleotide Repeat	AAT	15	5.838	5.852	cox1
	AAT	14	6.475	6.488	cox1 (intron 1)
	AAG	14	10.042	10.055	cox1 (intron 2)
	AAG	13	16.32	16.332	nad1
	AAT	13	16.835	16.847	IGS (nad1-trnV)
	AAT	15	19.31	19.324	nad4
	AGG	15	20.426	20.44	IGS (nad4-atp8)
	AAT	12	28.688	28.699	IGS (cox2-trnK-TTT)
	ACT	13	29.103	29.115	IGS (cox2-trnK-TTT)
	AAT	19	41.15	41.168	nad2
Tetranucleotide Repeat	AGCC	18	10.447	10.464	cox1 (intron 2)
	AGCC	26	20.527	20.552	IGS (nad4-atp8)
	AAGT	12	20.884	20.895	atp8
	AAAT	13	27.52	27.532	cox3 (intron)
	AGCC	17	31.297	31.313	IGS (trnS-GCT-nad6)
	ATGC	13	32.622	32.634	IGS (trnW-TCA-trnI-GAT)
	ATGC	15	47.215	47.229	IGS (trnR-ACG-nad4L)
Hexanucleotide Repeat	AATGGG	21	9.084	9.104	cox1 (intron 2)
	AAAATT	20	9.353	9.372	cox1 (intron 2)
	AATGGG	27	10.386	10.412	cox1 (intron 2)
	AATGGG	27	20.48	20.506	IGS (nad4-atp8)
	AAATAT	27	21.673	21.699	atp6

## Sheet: Table S5d
Table S5d. Distribution of SSR in the Colletotrichum aenigma mt genome
Type	Repeat unit	Length	Start	End	Location
Mononucleotide Repeat	C	16	23.466	23.481	IGS (atp8-atp6)
	C	17	23.574	23.59	IGS (atp8-atp6)
	C	14	25.634	25.647	IGS (atp6-small subunit ribosomal RNA)
	C	13	25.669	25.681	IGS (atp6-small subunit ribosomal RNA)
	A	16	46.523	46.538	nad3
	A	12	47.034	47.045	IGS (nad3-atp9)
Dinucleotide Repeat	AT	15	22.248	22.262	nad4
	AG	13	36.19	36.202	IGS (trnP-TGG-large subunit ribosomal RNA)
	AT	14	43.715	43.728	nad2
Trinucleotide Repeat	AAC	18	463	480	cob (intron 1)
	AAT	19	2.683	2.701	cob (intron 2)
	AAT	15	6.398	6.412	cox1
	AAT	14	7.035	7.048	cox1 (intron 1)
	AAG	14	10.614	10.627	cox1 (intron 2)
	AGG	36	10.903	10.938	cox1 (intron 2)
	AAG	13	18.346	18.358	nad1
	AAT	13	18.86	18.872	IGS (nad1-trnV)
	AAT	15	21.508	21.522	nad4
	AGG	43	22.619	22.661	IGS (nad4-atp8)
	AAT	12	31.396	31.407	IGS (cox3-trnK-TTT)
	ACT	13	31.811	31.823	IGS (cox3-trnK-TTT)
	AGG	17	37.633	37.649	large subunit ribosomal RNA
	AAT	19	43.895	43.913	nad2
Tetranucleotide Repeat	ACAT	16	1.642	1.657	cob (intron 1)
	AGCC	18	11.051	11.068	cox1 (intron 2)
	AGGC	12	15.404	15.415	cox1 (intron 5)
	AGCC	26	22.766	22.791	IGS (nad4-atp8)
	AAGT	12	23.124	23.135	atp8
	AGCC	12	28.995	29.006	IGS (trnN-GTT-cox3)
	AAAT	13	30.228	30.24	cox3 (intron)
	AGCC	17	34.034	34.05	IGS (trnS-GCT-nad6)
	ATGC	13	35.358	35.37	IGS (trnW-TCA-trnI-GAT)
	ATGC	15	49.992	50.006	IGS (trnR-ACG-nad4L)
Hexanucleotide Repeat	AATGGG	21	9.656	9.676	cox1 (intron 2)
	AAAATT	20	9.925	9.944	cox1 (intron 2)
	AATGGG	45	10.978	11.022	cox1 (intron 2)
	AAAAAT	19	19.049	19.067	IGS (nad1-trnV)
	AATGGG	28	20.469	20.496	IGS (trnV-nad4)
	AATGGG	44	22.701	22.744	IGS (nad4-atp8)
	AAATAT	27	23.958	23.984	atp6
	ACGGGG	24	50.021	50.044	IGS (trnR-ACG-nad4L)

## Sheet: Table S5e
Table S5e. Distribution of SSR in the Colletotrichum acutatum mt genome
Type	Repeat unit	Length	Start	End	Location
Mononucleotide Repeat	A	15	22.901	22.915	nad3
Dinucleotide Repeat	AT	21	14.639	14.659	IGS (trnP-TGG-large subunit ribosomal RNA)
	AT	14	21.406	21.419	nad2
	AT	14	23.68	23.693	IGS (trnK-TTT-atp9)
	AT	12	24.165	24.176	IGS (atp9-cox2)
Trinucleotide Repeat	AAT	15	2.919	2.933	cox1
	AAG	13	5.006	5.018	nad1
	AAT	15	6.164	6.178	nad4
	AAT	13	19.661	19.673	large subunit ribosomal RNA
	AAT	17	21.586	21.602	nad2
Pentanucleotide Repeat	AATAT	16	897	912	cob

## Sheet: Table S5f
Table S5f. Distribution of SSR in the Colletotrichum lupini mt genome
Type	Repeat unit	Length	Start	End	Location
Dinucleotide Repeat	AT	12	16.081	16.092	IGS (cox2-atp9)
	AT	14	16.508	16.521	IGS (atp9-trnK-TTT)
	AT	14	18.787	18.8	nad2
	AT	13	24.482	24.494	Large subunit ribosomal RNA
	AT	21	25.546	25.566	IGS (large subunit ribosomal RNA-trnP-TGG)
Trinucleotide Repeat	AAG	13	822	834	atp6
	AAT	15	3.165	3.179	nad4
	AAT	14	3.97	3.983	nad1
	AAG	13	4.325	4.337	nad1
	AAT	15	6.409	6.423	cox1
	AAT	17	18.604	18.62	nad2
Tetranucleotide Repeat	AAAT	16	16.796	16.811	IGS (trnK-TTT-nad3)
	AAAT	20	29.178	29.197	IGS (trnS-GCT-trnD-GTC)
	AAAT	12	29.762	29.773	IGS (trnS-GCT-trnD-GTC)
	AATT	13	29.911	29.923	IGS (trnS-GCT-trnD-GTC)
	AAAT	16	31.388	31.403	IGS (trnS-GCT-trnD-GTC)
Pentanucleotide Repeat	AATAT	16	8.431	8.446	cob
Hexanucleotide Repeat	AATATT	18	9.452	9.469	IGS (trnK-TTT-cob)

## Sheet: Table S5g
Table S5g. Distribution of SSR in the Colletotrichum fioriniae mt genome
Type	Repeat unit	Length	Start	End	Location
Dinucleotide Repeat	AT	12	24.415	24.426	IGS (atp9-cox2)
	AT	12	24.052	24.063	IGS (trnK-TTT-atp9)
	AT	14	21.819	21.832	nad2
	AT	21	15.104	15.124	IGS (trnP-TGG-rps3)
Trinucleotide Repeat	AAT	15	3.023	3.037	cox1
	AAT	15	6.629	6.643	nad4
	AAT	13	20.074	20.086	IGS (rps3-trnT-TGT)
	AAT	17	21.999	22.015	nad2
Pentanucleotide Repeat	AATAT	16	1.003	1.018	cob
Hexanucleotide Repeat	AATATT	18	29.85	29.867	IGS (trnK-TTT-cob)

## Sheet: Table S5h
Table S5h. Distribution of SSR in the Colletotrichum tamarilloi mt genome
Type	Repeat unit	Length	Start	End	Location
Dinucleotide Repeat	AT	12	18.407	18.418	IGS (cox2-atp9)
	AT	14	18.834	18.847	IGS (atp9-trnK-TTT)
	AT	14	21.113	21.126	nad2
	AT	13	26.803	26.815	large subunit ribosomal RNA
	AT	21	27.867	27.887	IGS (large subunit ribosomal RNA-trnP-TGG)
Trinucleotide Repeat	AAG	13	3.148	3.16	atp6
	AAT	15	5.491	5.505	nad4
	AAT	14	6.296	6.309	nad1
	AAG	13	6.651	6.663	nad1
	AAT	15	8.735	8.749	cox1
	AAT	17	20.93	20.946	nad2
Tetranucleotide Repeat	AAAT	16	19.122	19.137	IGS (trnK-TTT-nad3)
Pentanucleotide Repeat	AATAT	16	10.757	10.772	cob
Hexanucleotide Repeat	AATATT	18	11.778	11.795	IGS (cob-trnK-TTT)

## Sheet: Table S5i
Table S5i. Distribution of SSR in the Colletotrichum salicis mt genome
Type	Repeat unit	Length	Start	End	Location
Dinucleotide Repeat	AT	13	17.746	17.758	IGS (trnC-GCA-nad4)
	AT	12	30.999	31.01	IGS (trnR-ACG-cox2)
	AT	14	33.735	33.748	nad2
Trinucleotide Repeat	AAT	13	1.688	1.7	large subunit ribosomal RNA
	AAT	15	18.693	18.707	nad4
	AAT	15	22.455	22.469	cox1
	AAT	12	25.774	25.785	IGS (cob-trnK-TTT)
	AAT	17	33.552	33.568	nad2
Tetranucleotide Repeat	AAAT	12	17.253	17.264	IGS (atp8-trnC-GCA)
Pentanucleotide Repeat	AATAT	16	24.478	24.493	cob
Hexanucleotide Repeat	AATATT	18	25.501	25.518	IGS (cob-trnK-TTT)

## Sheet: Table S5j
Table S5j. Distribution of SSR in the Colletotrichum lindemuthianum mt genome
Type	Repeat unit	Length	Start	End	Location
Mononucleotide Repeat	A	15	23.585	23.599	IGS (nad3-trnK-TTT)
Dinucleotide Repeat	AT	17	3.608	3.624	IGS (cob-trnC-GCA)
	AT	16	3.765	3.78	IGS (cob-trnC-GCA)
Trinucleotide Repeat	AAT	15	3.327	3.341	IGS (cob-trnC-GCA)
	AAT	18	4.044	4.061	IGS (cob-trnC-GCA)
	AAG	41	6.055	6.095	IGS (trnC-GCA-GIY endonuclease)
	AAT	15	8.008	8.022	cox1
	AAT	16	20.889	20.904	large subunit ribosomal RNA
	AAT	18	22.286	22.303	nad3
	AGC	26	24.051	24.076	IGS (nad3-trnK-TTT)
	AAT	14	35.555	35.568	nad1
Tetranucleotide Repeat	ATCC	24	3.921	3.944	IGS (cob-trnC-GCA)
	AATT	14	5.69	5.703	IGS (cob-trnC-GCA)
	AATT	20	6.008	6.027	IGS (trnC-GCA-GIY endonuclease)
	ATCC	24	11.068	11.091	IGS (trnR-TCT-small subunit ribosomal RNA)
	AGCG	22	11.092	11.113	IGS (trnR-TCT-small subunit ribosomal RNA)
	ATCC	44	24.348	24.391	IGS (trnK-TTT-atp9)
	AATT	12	29.58	29.591	IGS (nad5-nad4)
	AATT	20	29.696	29.715	IGS (nad5-nad4)
	AAAG	17	30.767	30.783	IGS (nad5-nad4)
	AGCC	16	32.936	32.951	IGS (nad4-atp8)
	AAGT	12	33.189	33.2	atp8
	AAAT	20	34.414	34.433	IGS (trnR-TCT-nad1)
	ATCC	26	35.692	35.717	IGS (nad1-trnK-TTT)
Pentanucleotide Repeat	AAGCT	18	521	538	IGS (trnK-TTT-cob)

[truncated: 1 more sheets: Table S5k]
