# Supplementary material for: rps3 as a Candidate Mitochondrial Gene for the Molecular Identification of Species from the Colletotrichum acutatum Species Complex
Source: Genes (Basel). 2020 May 14;11(5):552. doi: 10.3390/genes11050552 (PMC7290925; doi:10.3390/genes11050552)
Supplement: Supplementary file 1 [file genes-11-00552-s001.zip › Supplementary files.v.4b/Table S6.xlsx]

## Sheet: Table S6
Table S6. Identity matrix between rps3 gene among 46 studied fungi species
	Colletotrichum fructicola	Colletotrichum gloeosporioides	Colletotrichum siamense	Colletotrichum aenigma	Colletotrichum lindemuthianum	Colletotrichum acutatum	Colletotrichum fioriniae	Colletotrichum lupini	Colletotrichum tamarilloi	Colletotrichum salicis	Colletotrichum graminicola M1.001	Verticillium dahliae	Verticillium nonalfalfae	Akanthomyces muscarius	Lecanicillium saksenae	Cordyceps militaris	Beauveria bassiana	Beauveria pseudobassiana	Beauveria caledonica	Metarhizium anisopliae	Fusarium oxysporum	Pochonia chlamydosporia	Tolypocladium ophioglossoides	Tolypocladium inflatum	Trichoderma hamatum	Fusarium graminearum	Fusarium gerlachii	Fusarium culmorum	Fusarium verticillioides	Fusarium circinatum	Fusarium commune	Fusarium solani	Nectria cinnabarina	Ilyonectria destructans	Hirsutella rhossiliensis	Ophiocordyceps sinensis	Parengyodontium album	Hirsutella minnesotensis	Hirsutella vermicola	Clonostachys rosea	Acremonium fuci	Annulohypoxylon stygium	Pestalotiopsis fici	Ceratocystis cacaofunesta	Penicillium roqueforti	Penicillium polonicum
Colletotrichum fructicola		98.735	97.43	97.504	70.022	68.148	67.926	68.074	68.074	67.259	68.588	61.664	61.664	48.789	50.259	49.259	49.425	49.856	49.856	51.064	54.007	52.884	53.933	53.558	55.011	55.955	55.88	55.88	56.25	56.25	56.268	52.421	54.651	54.425	50.894	51.776	51.985	51.657	51.423	51.389	50.67	47.7	50.401	46.922	42.548	25.503
Colletotrichum gloeosporioides	98.735		98.608	98.672	70.532	69.02	68.758	68.889	68.889	68.235	69.166	62.253	62.483	48.957	50.262	48.863	49.3	49.746	49.681	50.288	54.552	53.614	54.083	53.815	55.378	54.748	54.685	54.685	54.293	54.293	53.962	52.642	54.257	54.088	50.98	52.349	52.544	52.621	52.346	51.429	51.098	48.416	50.592	46.889	43.285	28.144
Colletotrichum siamense	97.43	98.608		99.81	71.408	68.152	67.894	68.023	68.023	67.442	68.235	61.458	61.653	48.454	49.741	48.362	48.742	49.182	49.116	49.779	53.968	53.042	53.505	53.241	54.724	54.19	54.127	54.127	53.808	53.808	53.483	52.052	53.706	53.545	50.558	51.895	51.852	52.079	52.901	51.456	50.559	47.932	50.031	46.214	42.773	27.811
Colletotrichum aenigma	97.504	98.672	99.81		71.335	68.152	67.894	68.023	68.023	67.377	68.299	61.458	61.653	48.454	49.741	48.362	48.805	49.245	49.179	49.779	53.968	53.042	53.505	53.241	54.79	54.19	54.127	54.127	53.745	53.745	53.42	52.114	53.706	53.545	50.5	51.834	51.852	52.079	52.963	51.456	50.559	47.932	50.092	46.278	42.773	27.811
Colletotrichum lindemuthianum	70.022	70.532	71.408	71.335		71.954	71.877	72.671	72.671	71.571	72.129	63.47	63.699	52.932	54.137	52.686	51.511	51.888	51.821	54.339	58.008	56.515	57.518	57.279	58.542	55.759	55.683	55.683	53.846	55.108	53.478	50.692	54.525	56.111	51.361	49.459	55.715	51.271	51.3	55.359	53.254	48.908	47.384	49.722	47.059	28.162
Colletotrichum acutatum	68.148	69.02	68.152	68.152	71.954		98.805	98.453	98.453	96.976	79.044	66.367	66.282	51.444	53.027	50.549	51.919	52.054	52.197	52.885	57.113	57.194	58.156	58.369	59.958	56.157	56.225	56.225	56.167	56.42	56.011	54.097	56.658	56.572	52.523	52.253	56.41	54.358	51.613	53.467	54.131	51.228	52.016	52.131	46.11	29.582
Colletotrichum fioriniae	67.926	68.758	67.894	67.894	71.877	98.805		98.594	98.594	97.679	79.181	66.09	65.921	51.513	52.749	50.617	51.852	51.987	52.197	52.953	57.183	57.407	58.156	58.369	60.169	56.292	56.36	56.36	56.233	56.554	56.407	54.225	56.458	56.504	52.399	52.253	56.553	54.291	51.551	53.333	54.06	51.095	51.95	52.131	46.252	29.582
Colletotrichum lupini	68.074	68.889	68.023	68.023	72.671	98.453	98.594		99.859	96.835	79.507	66.159	66.065	52.072	53.459	51.171	52.4	52.603	52.749	53.442	57.711	57.868	58.761	59.046	60.709	56.726	56.793	56.793	56.499	56.981	56.407	54.161	56.933	57.075	53.033	52.441	56.938	54.424	51.737	53.949	54.435	51.499	52.016	52.561	46.449	29.709
Colletotrichum tamarilloi	68.074	68.889	68.023	68.023	72.671	98.453	98.594	99.859		96.765	79.644	66.159	66.065	52.141	53.459	51.171	52.4	52.603	52.749	53.442	57.711	57.868	58.761	58.974	60.709	56.726	56.793	56.793	56.499	56.981	56.407	54.161	56.933	57.075	52.971	52.378	56.938	54.424	51.737	53.949	54.435	51.499	52.082	52.632	46.52	29.78
Colletotrichum salicis	67.259	68.235	67.442	67.377	71.571	96.976	97.679	96.835	96.765		78.703	65.882	65.848	51.719	53.027	50.686	51.919	52.121	52.265	53.225	57.325	57.407	58.085	58.44	59.816	56.022	56.089	56.089	55.968	56.354	56.143	53.841	56.591	56.504	52.399	52.19	56.481	54.291	51.365	53.267	53.704	50.763	51.553	52.411	45.757	29.158
Colletotrichum graminicola M1.001	68.588	69.166	68.235	68.299	72.129	79.044	79.181	79.507	79.644	78.703		63.254	63.251	51.791	53.06	51.923	52.083	52.285	52.699	54.311	58.333	58.845	59.857	59.714	60.042	57.299	57.367	57.367	55.592	56.618	55.33	53.367	54.492	56.389	54.138	51.863	57.471	52.549	50.86	53.136	54.096	49.574	50.162	51.922	47.798	30.978
Verticillium dahliae	61.664	62.253	61.458	61.458	63.47	66.367	66.09	66.159	66.159	65.882	63.254		98.168	52.704	53.384	51.736	51.368	52.035	52.11	53.473	57.687	57.757	56.461	56.39	58.462	56.669	56.601	56.601	56.669	56.279	56.048	53.503	56.383	55.706	51.963	51.933	56.559	53.135	52.792	56.14	54.823	52.211	52.39	52.521	47.716	30.872
Verticillium nonalfalfae	61.664	62.483	61.653	61.653	63.699	66.282	65.921	66.065	66.065	65.848	63.251	98.168		52.736	53.372	52.255	51.462	52.159	52.308	53.906	56.977	56.977	56.006	55.861	57.997	56.528	56.457	56.457	57.113	56.776	56.228	52.957	56.371	55.524	51.456	51.152	56.032	52.614	52.293	55.907	54.678	51.806	51.867	52.193	47.097	29.847
Akanthomyces muscarius	48.789	48.957	48.454	48.454	52.932	51.444	51.513	52.072	52.141	51.719	51.791	52.704	52.736		88.099	84.343	81.747	82.244	81.954	59.958	65.306	65.535	65.166	65.387	64.845	61.533	61.464	61.464	59.218	60.512	58.866	56.119	60.487	61.717	55.633	53.674	67.515	55.518	53.042	57.895	58.485	46.91	46.997	50.287	46.491	31.583
Lecanicillium saksenae	50.259	50.262	49.741	49.741	54.137	53.027	52.749	53.459	53.459	53.027	53.06	53.384	53.372	88.099		85.874	82.073	83.009	82.574	61.786	67.107	67.338	67.636	68.009	66.521	62.893	62.963	62.963	60.63	62.236	60.467	57.5	62.697	63.437	56.779	54.919	69.015	57.037	52.894	58.525	60.532	48.283	47.95	51.892	47.739	32.953
Cordyceps militaris	49.259	48.863	48.362	48.362	52.686	50.549	50.617	51.171	51.171	50.686	51.923	51.736	52.255	84.343	85.874		82.655	83.512	83.082	59.958	65.58	65.198	65.492	65.565	63.943	61.433	61.501	61.501	59.061	60.148	58.58	55.977	60.661	61.324	54.563	52.771	66.816	55.622	52.192	56.564	58.388	47.117	46.159	50.288	46.809	32.078
Beauveria bassiana	49.425	49.3	48.742	48.805	51.511	51.919	51.852	52.4	52.4	51.919	52.083	51.368	51.462	81.747	82.073	82.655		96.976	95.752	57.473	63.361	63.34	62.987	62.916	62.947	59.933	59.866	59.866	58.35	59.604	57.881	55.224	59.118	59.742	54.007	52.237	64.296	54.664	51.615	54.738	56.188	46.184	45.745	49.79	44.803	30.382
Beauveria pseudobassiana	49.856	49.746	49.182	49.245	51.888	52.054	51.987	52.603	52.603	52.121	52.285	52.035	52.159	82.244	83.009	83.512	96.976		96.4	57.948	63.783	63.553	63.482	63.411	63.509	60.604	60.537	60.537	58.804	60	58.398	55.659	59.579	60.353	54.377	52.721	64.727	55.055	51.914	55.401	56.681	47.154	46.641	49.86	44.803	30.526
Beauveria caledonica	49.856	49.681	49.116	49.179	51.821	52.197	52.197	52.749	52.749	52.265	52.699	52.11	52.308	81.954	82.574	83.082	95.752	96.4		58.049	63.771	63.539	63.753	63.682	63.989	61.119	61.051	61.051	59.295	60.57	58.755	56.055	59.749	60.395	54.332	52.731	65.007	55.206	51.981	55.422	56.427	46.818	46.5	50	44.922	30.586
Metarhizium anisopliae	51.064	50.288	49.779	49.779	54.339	52.885	52.953	53.442	53.442	53.225	54.311	53.473	53.906	59.958	61.786	59.958	57.473	57.948	58.049		85.375	81.698	77.575	77.575	75.857	68.579	68.511	68.511	66.405	67.265	65.82	62.61	68.871	69.724	62.166	59.963	68.695	62.155	57.489	62.081	61.505	49.67	48.162	51.451	47.896	31.491
Fusarium oxysporum	54.007	54.552	53.968	53.968	58.008	57.113	57.183	57.711	57.711	57.325	58.333	57.687	56.977	65.306	67.107	65.58	63.361	63.783	63.771	85.375		90.157	83.445	83.742	83.26	75.267	75.195	75.195	72.461	73.666	72.087	67.769	75.157	76.043	68.657	65.491	73.527	67.253	61.955	66.879	65.63	54.082	52.448	55.432	50.925	32.667
Pochonia chlamydosporia	52.884	53.614	53.042	53.042	56.515	57.194	57.407	57.868	57.868	57.407	58.845	57.757	56.977	65.535	67.338	65.198	63.34	63.553	63.539	81.698	90.157		83.825	84.127	82.483	75.393	75.322	75.322	72.771	74.128	72.256	67.776	74.79	75.67	66.97	64.169	74.563	66.712	60.834	66.595	64.794	53.73	52.092	55.357	51.846	33.333
Tolypocladium ophioglossoides	53.933	54.083	53.505	53.505	57.518	58.156	58.156	58.761	58.761	58.085	59.857	56.461	56.006	65.166	67.636	65.492	62.987	63.482	63.753	77.575	83.445	83.825		97.018	83.002	75.946	75.874	75.874	73.292	74.444	72.98	68.811	75.174	76.28	71.512	68.428	75.781	69.273	63.744	66.88	63.982	52.897	51.142	55.407	51.13	33.03
Tolypocladium inflatum	53.558	53.815	53.241	53.241	57.279	58.369	58.369	59.046	58.974	58.44	59.714	56.39	55.861	65.387	68.009	65.565	62.916	63.411	63.682	77.575	83.742	84.127	97.018		83.812	75.874	75.803	75.803	73.224	74.375	72.98	68.681	75.662	76.208	71.836	68.553	75.704	69.748	63.744	67.236	63.833	52.965	50.806	54.963	51.13	33.03
Trichoderma hamatum	55.011	55.378	54.724	54.79	58.542	59.958	60.169	60.709	60.709	59.816	60.042	58.462	57.997	64.845	66.521	63.943	62.947	63.509	63.989	75.857	83.26	82.483	83.002	83.812		75.74	75.67	75.67	73.673	74.758	73.09	69.838	76.71	77.016	69.548	67.314	72.949	68.127	64.446	66.249	63.51	54.122	52.544	56.195	50	31.935
Fusarium graminearum	55.955	54.748	54.19	54.19	55.759	56.157	56.292	56.726	56.726	56.022	57.299	56.669	56.528	61.533	62.893	61.433	59.933	60.604	61.119	68.579	75.267	75.393	75.946	75.874	75.74		99.933	99.933	84.685	86.301	84.709	79.353	78.643	76.841	64.979	65.179	69.842	65.941	62.935	64.726	62.047	52.333	51.37	53.675	47.909	30.988
Fusarium gerlachii	55.88	54.685	54.127	54.127	55.683	56.225	56.36	56.793	56.793	56.089	57.367	56.601	56.457	61.464	62.963	61.501	59.866	60.537	61.051	68.511	75.195	75.322	75.874	75.803	75.67	99.933		100	84.749	86.367	84.773	79.417	78.709	76.908	64.918	65.116	69.842	65.941	62.873	64.659	62.118	52.333	51.307	53.745	47.909	30.988
Fusarium culmorum	55.88	54.685	54.127	54.127	55.683	56.225	56.36	56.793	56.793	56.089	57.367	56.601	56.457	61.464	62.963	61.501	59.866	60.537	61.051	68.511	75.195	75.322	75.874	75.803	75.67	99.933	100		84.749	86.367	84.773	79.417	78.709	76.908	64.918	65.116	69.842	65.941	62.873	64.659	62.118	52.333	51.307	53.745	47.909	30.988
Fusarium verticillioides	56.25	54.293	53.808	53.745	53.846	56.167	56.233	56.499	56.499	55.968	55.592	56.669	57.113	59.218	60.63	59.061	58.35	58.804	59.295	66.405	72.461	72.771	73.292	73.224	73.673	84.685	84.749	84.749		95.599	90.833	81.942	77.785	74.521	63.825	65.551	67.558	66.471	62.5	62.005	59.441	51.751	51.132	52.343	46.091	29.864
Fusarium circinatum	56.25	54.293	53.808	53.745	55.108	56.42	56.554	56.981	56.981	56.354	56.618	56.279	56.776	60.512	62.236	60.148	59.604	60	60.57	67.265	73.666	74.128	74.444	74.375	74.758	86.301	86.367	86.367	95.599		90.275	81.647	78.127	75.875	64.329	64.994	68.759	66.275	62.071	62.84	60.568	52.69	51.258	53.129	46.994	30.429
Fusarium commune	56.268	53.962	53.483	53.42	53.478	56.011	56.407	56.407	56.407	56.143	55.33	56.048	56.228	58.866	60.467	58.58	57.881	58.398	58.755	65.82	72.087	72.256	72.98	72.98	73.09	84.709	84.773	84.773	90.833	90.275		82.521	76.813	73.206	62.787	65.802	66.803	66.536	62.943	61.333	59.35	51.515	50.627	51.564	46.081	29.817
Fusarium solani	52.421	52.642	52.052	52.114	50.692	54.097	54.225	54.161	54.161	53.841	53.367	53.503	52.957	56.119	57.5	55.977	55.224	55.659	56.055	62.61	67.769	67.776	68.811	68.681	69.838	79.353	79.417	79.417	81.942	81.647	82.521		77.003	73.667	62.381	62.404	63.992	63.427	59.871	60.578	55.901	49.382	50.692	50.942	44.114	28.932
Nectria cinnabarina	54.651	54.257	53.706	53.706	54.525	56.658	56.458	56.933	56.933	56.591	54.492	56.383	56.371	60.487	62.697	60.661	59.118	59.579	59.749	68.871	75.157	74.79	75.174	75.662	76.71	78.643	78.709	78.709	77.785	78.127	76.813	77.003		78.802	64.012	63.892	69.608	65.814	62.038	62.54	61.835	54.191	52.213	53.501	46.842	30.556
Ilyonectria destructans	54.425	54.088	53.545	53.545	56.111	56.572	56.504	57.075	57.075	56.504	56.389	55.706	55.524	61.717	63.437	61.324	59.742	60.353	60.395	69.724	76.043	75.67	76.28	76.208	77.016	76.841	76.908	76.908	74.521	75.875	73.206	73.667	78.802		64.216	63.568	70.703	65.293	60.16	62.607	62.536	52.241	51.728	53.684	47.773	31.174
Hirsutella rhossiliensis	50.894	50.98	50.558	50.5	51.361	52.523	52.399	53.033	52.971	52.399	54.138	51.963	51.456	55.633	56.779	54.563	54.007	54.377	54.332	62.166	68.657	66.97	71.512	71.836	69.548	64.979	64.918	64.918	63.825	64.329	62.787	62.381	64.012	64.216		84.201	62.982	66.234	71.835	58.344	54.194	48.992	48.179	48.291	43.742	28.85
Ophiocordyceps sinensis	51.776	52.349	51.895	51.834	49.459	52.253	52.253	52.441	52.378	52.19	51.863	51.933	51.152	53.674	54.919	52.771	52.237	52.721	52.731	59.963	65.491	64.169	68.428	68.553	67.314	65.179	65.116	65.116	65.551	64.994	65.802	62.404	63.892	63.568	84.201		59.773	66.237	70.948	57.002	53.1	47.693	48.866	47.481	42.455	27.746
Parengyodontium album	51.985	52.544	51.852	51.852	55.715	56.41	56.553	56.938	56.938	56.481	57.471	56.559	56.032	67.515	69.015	66.816	64.296	64.727	65.007	68.695	73.527	74.563	75.781	75.704	72.949	69.842	69.842	69.842	67.558	68.759	66.803	63.992	69.608	70.703	62.982	59.773		63.313	58.853	62.545	65.24	50.582	48.92	54.018	50.076	34.034
Hirsutella minnesotensis	51.657	52.621	52.079	52.079	51.271	54.358	54.291	54.424	54.424	54.291	52.549	53.135	52.614	55.518	57.037	55.622	54.664	55.055	55.206	62.155	67.253	66.712	69.273	69.748	68.127	65.941	65.941	65.941	66.471	66.275	66.536	63.427	65.814	65.293	66.234	66.237	63.313		63.808	58.609	56.057	49.013	49.068	50.272	45.085	29.691
Hirsutella vermicola	51.423	52.346	52.901	52.963	51.3	51.613	51.551	51.737	51.737	51.365	50.86	52.792	52.293	53.042	52.894	52.192	51.615	51.914	51.981	57.489	61.955	60.834	63.744	63.744	64.446	62.935	62.873	62.873	62.5	62.071	62.943	59.871	62.038	60.16	71.835	70.948	58.853	63.808		57.576	52.854	47.268	50.153	46.737	42.415	28.181
Clonostachys rosea	51.389	51.429	51.456	51.456	55.359	53.467	53.333	53.949	53.949	53.267	53.136	56.14	55.907	57.895	58.525	56.564	54.738	55.401	55.422	62.081	66.879	66.595	66.88	67.236	66.249	64.726	64.659	64.659	62.005	62.84	61.333	60.578	62.54	62.607	58.344	57.002	62.545	58.609	57.576		61.593	47.498	48.514	50.342	46.252	30.922
Acremonium fuci	50.67	51.098	50.559	50.559	53.254	54.131	54.06	54.435	54.435	53.704	54.096	54.823	54.678	58.485	60.532	58.388	56.188	56.681	56.427	61.505	65.63	64.794	63.982	63.833	63.51	62.047	62.118	62.118	59.441	60.568	59.35	55.901	61.835	62.536	54.194	53.1	65.24	56.057	52.854	61.593		50.587	49.457	52.125	48.799	31.302
Annulohypoxylon stygium	47.7	48.416	47.932	47.932	48.908	51.228	51.095	51.499	51.499	50.763	49.574	52.211	51.806	46.91	48.283	47.117	46.184	47.154	46.818	49.67	54.082	53.73	52.897	52.965	54.122	52.333	52.333	52.333	51.751	52.69	51.515	49.382	54.191	52.241	48.992	47.693	50.582	49.013	47.268	47.498	50.587		62.565	48.796	45.442	29.786
Pestalotiopsis fici	50.401	50.592	50.031	50.092	47.384	52.016	51.95	52.016	52.082	51.553	50.162	52.39	51.867	46.997	47.95	46.159	45.745	46.641	46.5	48.162	52.448	52.092	51.142	50.806	52.544	51.37	51.307	51.307	51.132	51.258	50.627	50.692	52.213	51.728	48.179	48.866	48.92	49.068	50.153	48.514	49.457	62.565		46.241	44.324	28.435
Ceratocystis cacaofunesta	46.922	46.889	46.214	46.278	49.722	52.131	52.131	52.561	52.632	52.411	51.922	52.521	52.193	50.287	51.892	50.288	49.79	49.86	50	51.451	55.432	55.357	55.407	54.963	56.195	53.675	53.745	53.745	52.343	53.129	51.564	50.942	53.501	53.684	48.291	47.481	54.018	50.272	46.737	50.342	52.125	48.796	46.241		47.372	31.326
Penicillium roqueforti	42.548	43.285	42.773	42.773	47.059	46.11	46.252	46.449	46.52	45.757	47.798	47.716	47.097	46.491	47.739	46.809	44.803	44.803	44.922	47.896	50.925	51.846	51.13	51.13	50	47.909	47.909	47.909	46.091	46.994	46.081	44.114	46.842	47.773	43.742	42.455	50.076	45.085	42.415	46.252	48.799	45.442	44.324	47.372		64.863
Penicillium polonicum	25.503	28.144	27.811	27.811	28.162	29.582	29.582	29.709	29.78	29.158	30.978	30.872	29.847	31.583	32.953	32.078	30.382	30.526	30.586	31.491	32.667	33.333	33.03	33.03	31.935	30.988	30.988	30.988	29.864	30.429	29.817	28.932	30.556	31.174	28.85	27.746	34.034	29.691	28.181	30.922	31.302	29.786	28.435	31.326	64.863
