# Supplementary material for: rps3 as a Candidate Mitochondrial Gene for the Molecular Identification of Species from the Colletotrichum acutatum Species Complex
Source: Genes (Basel). 2020 May 14;11(5):552. doi: 10.3390/genes11050552 (PMC7290925; doi:10.3390/genes11050552)
Supplement: Supplementary file 1 [file genes-11-00552-s001.zip › Supplementary files.v.4b/Table S2.xlsx]

## Sheet: Table S2
Table S2. Codon usage frequencies in analyzed mitogenomes of Colletotrichum species
		acutatum complex					gloeosporioides complex				graminicola	orbiculare
Codon	AA	C. acutatum	C. lupini	C. fioriniae	C. salicis	C. tamarilloi	C. gloeosporioides	C. aenigma	C. fructicola	C. siamense	C. graminicola	C. lindemuthianum
GCA	A	0.0181974	0.0173839	0.0173262	0.0180161	0.0173839	0.0167715	0.0167399	0.0168515	0.0167434	0.0132872	0.0173861
GCC	A	0.00406765	0.00445198	0.00406417	0.0050869	0.00445198	0.00545073	0.00544047	0.00533276	0.00544161	0.00418639	0.0069944
GCG	A	0.00192678	0.00190799	0.00256684	0.00211954	0.00190799	0.00272537	0.00292948	0.00277304	0.0029301	0.00345832	0.00319744
GCU	A	0.0383216	0.0375238	0.0387166	0.03688	0.0375238	0.0352201	0.0349445	0.0354096	0.0351612	0.0349472	0.0313749
UGC	C	0.000214087	0.000211999	0.000213904	0.000211954	0.000211999	0.000419287	0.000418498	0.000426621	0.000418585	0.000364033	0.00059952
UGU	C	0.004924	0.00508798	0.00491979	0.0050869	0.00508798	0.0048218	0.00481272	0.00490614	0.00481373	0.00600655	0.00519584
GAC	D	0.00513809	0.00529998	0.00534759	0.00529886	0.00529998	0.00419287	0.00439422	0.00447952	0.00460444	0.0054605	0.00479616
GAU	D	0.0194819	0.0195039	0.019893	0.0209835	0.0195039	0.0199161	0.0200879	0.0200512	0.0198828	0.0251183	0.0215827
GAA	E	0.0248341	0.0248039	0.024385	0.0247986	0.0248039	0.0243187	0.0242729	0.0243174	0.0242779	0.0253003	0.0247802
GAG	E	0.00256904	0.00233199	0.00256684	0.00254345	0.00233199	0.0033543	0.00313873	0.00319966	0.00313939	0.00309428	0.00339728
UUC	F	0.0259045	0.0256519	0.0256684	0.0254345	0.0254399	0.0257862	0.0259469	0.0262372	0.0259523	0.0225701	0.0279776
UUU	F	0.0552344	0.0578758	0.055615	0.0578635	0.0580878	0.0542977	0.0539862	0.0541809	0.0539975	0.0567892	0.0509592
GGA	G	0.0289017	0.0284079	0.0286631	0.027978	0.0284079	0.029979	0.0297133	0.0302901	0.0297195	0.0260284	0.0291767
GGC	G	0.000428174	0.000211999	0.000427807	0.000423908	0.000211999	0.00209644	0.00209249	0.00149317	0.00188363	0.00054605	0.000799361
GGG	G	0.00535217	0.00529998	0.0057754	0.00529886	0.00529998	0.00566038	0.00585897	0.00554608	0.00586019	0.00509647	0.00359712
GGU	G	0.0327553	0.0330719	0.0322995	0.0332768	0.0330719	0.0301887	0.0301318	0.03093	0.0303474	0.032399	0.0313749
CAC	H	0.00535217	0.00487598	0.00491979	0.00529886	0.00487598	0.0033543	0.00334798	0.00341297	0.00313939	0.00509647	0.00439648
CAU	H	0.0134875	0.0142039	0.0141176	0.0133531	0.0142039	0.015304	0.0154844	0.0151451	0.0154877	0.0131052	0.0159872
AUA	I	0.0629416	0.0606318	0.0633155	0.0627384	0.0608438	0.0689727	0.0688429	0.0693259	0.0688573	0.0620677	0.0647482
AUC	I	0.00792122	0.00678397	0.00727273	0.00699449	0.00657197	0.00587002	0.00564972	0.0059727	0.0056509	0.00564252	0.00859313
AUU	I	0.0342539	0.0349799	0.0350802	0.0337007	0.0349799	0.0350105	0.0351538	0.0351962	0.0347426	0.0409538	0.0341727
AAA	K	0.0336116	0.0332839	0.0335829	0.0334888	0.0334959	0.032914	0.0326428	0.0317833	0.0328589	0.0416818	0.0373701
AAG	K	0.000642261	0.000635997	0.000641711	0.00105977	0.000635997	0.00146751	0.00167399	0.00106655	0.00146505	0.00291227	0.00259792
CUA	L	0.0107043	0.0106	0.0102674	0.0101738	0.0106	0.0067086	0.00669596	0.00682594	0.00648807	0.00673462	0.00879297
CUC	L	0	0	0	0	0	0.000628931	0.000627746	0.000639932	0.000627878	0.000364033	0.00019984
CUG	L	0.000856348	0.000635997	0.000427807	0.000847817	0.000635997	0.00188679	0.00188324	0.0019198	0.00188363	0.00145613	0.00139888
CUU	L	0.0113466	0.011448	0.011123	0.0114455	0.011448	0.0115304	0.0115087	0.0115188	0.0117204	0.0100109	0.0117906
UUA	L	0.118604	0.117872	0.118717	0.117211	0.117872	0.11761	0.117179	0.118601	0.117413	0.113214	0.11291
UUG	L	0.00428174	0.00423998	0.00513369	0.00593472	0.00423998	0.00419287	0.00439422	0.00447952	0.00439514	0.00309428	0.0059952
AUG	M	0.0241918	0.0237439	0.0241711	0.0235269	0.0237439	0.0234801	0.0238544	0.0238908	0.0236501	0.022206	0.0217826
UUG	M	0	0	0	0	0	0.000209644	0.000209249	0.000213311	0.000209293	0	0
AUU	M	0	0	0	0	0	0	0	0	0	0.000182017	0.00019984
AAC	N	0.0117748	0.012084	0.011123	0.0118694	0.011872	0.00859539	0.00836995	0.00853242	0.0083717	0.010375	0.0115907
AAU	N	0.0398202	0.0407038	0.0397861	0.0400593	0.0407038	0.0436059	0.043733	0.0426621	0.0439514	0.0451402	0.0429656
CCA	P	0.00663669	0.00720797	0.00641711	0.00699449	0.00720797	0.00733753	0.00753296	0.00746587	0.00753453	0.00709865	0.00819345
CCC	P	0.000856348	0.000847997	0.000641711	0.000847817	0.000847997	0.000838574	0.00146474	0.000853242	0.00104646	0.000910084	0.00239808
CCG	P	0.00107043	0.000847997	0.000855615	0.000635863	0.000847997	0.00104822	0.00104624	0.00106655	0.00104646	0.000728067	0.00119904
CCU	P	0.0239777	0.0239559	0.024385	0.0243747	0.0239559	0.0247379	0.0246914	0.0241041	0.0246965	0.0231161	0.0217826
CAA	Q	0.0205523	0.0214119	0.0207487	0.0205596	0.0214119	0.0194969	0.0196694	0.0194113	0.0194642	0.022024	0.0209832
CAG	Q	0.00128452	0.00127199	0.00128342	0.00148368	0.00127199	0.000628931	0.000627746	0.000639932	0.00083717	0.0010921	0.000799361
AGA	R	0.0175551	0.0173839	0.017754	0.0171683	0.0173839	0.0174004	0.0173677	0.0174915	0.0173713	0.0178376	0.0177858
AGG	R	0.000214087	0.000211999	0.000213904	0.000211954	0.000211999	0.000628931	0.000836995	0.000426621	0.00083717	0	0.00019984
CGA	R	0.000214087	0.000211999	0.000213904	0.000211954	0.000211999	0.000419287	0.000418498	0.000426621	0.000418585	0.000364033	0.000799361
CGC	R	0	0	0	0	0	0.000209644	0.000209249	0.000213311	0.000209293	0.000182017	0
CGG	R	0	0	0	0	0	0.000419287	0.000418498	0	0.000418585	0.000728067	0.00019984
CGU	R	0.00299722	0.00296799	0.00299465	0.00296736	0.00296799	0.00272537	0.00272023	0.00255973	0.0027208	0.00273025	0.0029976
AGC	S	0.004924	0.00466398	0.00513369	0.0050869	0.00466398	0.00503145	0.00502197	0.00490614	0.00523231	0.00673462	0.00819345
AGU	S	0.0329694	0.0332839	0.0331551	0.0326409	0.0332839	0.0333333	0.0330613	0.0337031	0.0328589	0.0309428	0.0323741
UCA	S	0.0158424	0.0163239	0.015615	0.0161085	0.0163239	0.0134172	0.0131827	0.0136519	0.013604	0.0143793	0.0173861
UCC	S	0.0017127	0.00127199	0.00213904	0.0023315	0.00127199	0.00398323	0.00355723	0.00341297	0.00397656	0.00291227	0.00179856
UCG	S	0.00214087	0.00169599	0.00192513	0.0023315	0.00169599	0.00314465	0.00292948	0.00298635	0.0027208	0.00182017	0.00239808
UCU	S	0.0310426	0.0315879	0.0316578	0.0292497	0.0315879	0.0291405	0.0292948	0.0290102	0.0288824	0.0293047	0.0261791
ACA	T	0.027189	0.0269239	0.0269519	0.0267062	0.0269239	0.0255765	0.0257376	0.0258106	0.0255337	0.0232981	0.0255795
ACC	T	0.000214087	0.000211999	0.000427807	0.000211954	0.000211999	0.00104822	0.00104624	0.000853242	0.00104646	0.0010921	0.00119904
ACG	T	0.000642261	0.000423998	0.000641711	0.000847817	0.000423998	0.00104822	0.000836995	0.000853242	0.00104646	0.00054605	0.00039968
ACU	T	0.0250482	0.0258639	0.0248128	0.0256465	0.0258639	0.0259958	0.0259469	0.0260239	0.0259523	0.0280306	0.02498
GUA	V	0.0331835	0.0317999	0.0325134	0.0311573	0.0317999	0.0333333	0.0332706	0.0337031	0.0332775	0.0291227	0.0307754
GUC	V	0.00128452	0.00106	0.00106952	0.00127173	0.00106	0.000838574	0.000836995	0.000853242	0.00083717	0.00236622	0.00119904
GUG	V	0.00256904	0.00360399	0.00299465	0.0027554	0.00360399	0.00272537	0.00313873	0.00298635	0.00313939	0.00382235	0.004996
GUU	V	0.0304003	0.0315879	0.0299465	0.0315812	0.0315879	0.0285115	0.0284578	0.0287969	0.0286731	0.0303968	0.0277778
UGA	W	0.0132734	0.0131439	0.013262	0.0129292	0.0131439	0.0127883	0.0127642	0.0127986	0.0127668	0.0120131	0.0135891
UGG	W	0	0	0	0.000211954	0	0.000628931	0.000627746	0.000639932	0.000627878	0.000182017	0
UAC	Y	0.0145579	0.0144159	0.0143316	0.0148368	0.0144159	0.0167715	0.0167399	0.0164249	0.0173713	0.0131052	0.0147882
UAU	Y	0.0366089	0.0370999	0.0367914	0.0366681	0.0370999	0.0373166	0.0374555	0.0373294	0.0368355	0.0413178	0.0371703
UAA	*	0.00278313	0.00275599	0.00278075	0.0027554	0.00275599	0.00251572	0.00251099	0.00255973	0.00251151	0.00273025	0.00279776
UAG	*	0.000214087	0.000211999	0.000213904	0.000211954	0.000211999	0.000419287	0.000418498	0.000426621	0.000418585	0.000182017	0.00039968
